# Supplementary material for: Protein interaction and functional data indicate MTHFD2 involvement in RNA processing and translation
Source: Cancer Metab. 2018 Sep 27;6:12. doi: 10.1186/s40170-018-0185-4 (PMC6158883; doi:10.1186/s40170-018-0185-4)
Supplement: Supplementary file 3 — Mapped peptides detected by Mass Spectrometry in each of 12 CoIP lysate samples. (XLSX 748 kb) [file 40170_2018_185_MOESM3_ESM.xlsx]

## Sheet: Mapped proteins in CoIP
			RUN 1								RUN 2								RUN 3								RUN 4							RUN 5							RUN 6							RUN 7
		IP Antibody	Cell line	MTHFD2 Status						IP Antibody	Cell line	MTHFD2 Status						IP Antibody	Cell line	MTHFD2 Status						IP Antibody	Cell line	MTHFD2 Status					IP Antibody	Cell line	MTHFD2 Status					IP Antibody	Cell line	MTHFD2 Status					IP Antibody	Cell line	MTHFD2 Status
		MTHFD2 (12270-1-AP)	HCT116	WT						MTHFD2 (12270-1-AP)	HCT116	WT						MTHFD2 (12270-1-AP)	HCT116	WT						MTHFD2 (12270-1-AP)	HCT116	WT					MTHFD2 (12270-1-AP)	HCT116	KO					MTHFD2 (12270-1-AP)	HCT116	KO					MTHFD2 (N3C3)	HCT116	WT
prot_acc	prot_score	prot_mass	prot_matches	prot_matches_sig	prot_sequences	prot_sequences_sig			prot_score	prot_mass	prot_matches	prot_matches_sig	prot_sequences	prot_sequences_sig			prot_score	prot_mass	prot_matches	prot_matches_sig	prot_sequences	prot_sequences_sig			prot_score	prot_mass	prot_matches	prot_matches_sig	prot_sequences	prot_sequences_sig		prot_score	prot_mass	prot_matches	prot_matches_sig	prot_sequences	prot_sequences_sig		prot_score	prot_mass	prot_matches	prot_matches_sig	prot_sequences	prot_sequences_sig		prot_score	prot_mass	prot_matches	prot_matches_sig
1433E_HUMAN	39	29326	3	1	3	1			16	29326	2	0	2	0			0	0	0	0	0	0			0	0	0	0	0	0		0	0	0	0	0	0		0	0	0	0	0	0		0	0	0	0
1433G_HUMAN	0	0	0	0	0	0			0	0	0	0	0	0			0	0	0	0	0	0			0	0	0	0	0	0		0	0	0	0	0	0		0	0	0	0	0	0		20	28456	4	1
1433T_HUMAN	0	0	0	0	0	0			0	0	0	0	0	0			0	0	0	0	0	0			0	0	0	0	0	0		0	0	0	0	0	0		0	0	0	0	0	0		20	28032	5	1
1433Z_HUMAN	102	27899	5	2	5	2			0	0	0	0	0	0			54	27899	4	1	4	1			0	0	0	0	0	0		0	0	0	0	0	0		0	0	0	0	0	0		30	27899	3	1
1A23_HUMAN	0	0	0	0	0	0			0	0	0	0	0	0			28	40992	2	0	2	0			0	0	0	0	0	0		0	0	0	0	0	0		0	0	0	0	0	0		0	0	0	0
1A31_HUMAN	0	0	0	0	0	0			0	0	0	0	0	0			28	41263	2	0	2	0			0	0	0	0	0	0		0	0	0	0	0	0		0	0	0	0	0	0		0	0	0	0
1A32_HUMAN	0	0	0	0	0	0			0	0	0	0	0	0			28	41307	2	0	2	0			0	0	0	0	0	0		0	0	0	0	0	0		0	0	0	0	0	0		0	0	0	0
1A33_HUMAN	0	0	0	0	0	0			0	0	0	0	0	0			28	41151	2	0	2	0			0	0	0	0	0	0		0	0	0	0	0	0		0	0	0	0	0	0		0	0	0	0
1A74_HUMAN	0	0	0	0	0	0			0	0	0	0	0	0			28	41150	2	0	2	0			0	0	0	0	0	0		0	0	0	0	0	0		0	0	0	0	0	0		0	0	0	0
1B73_HUMAN	0	0	0	0	0	0			0	0	0	0	0	0			28	40809	2	0	2	0			0	0	0	0	0	0		0	0	0	0	0	0		0	0	0	0	0	0		0	0	0	0
1C05_HUMAN	0	0	0	0	0	0			0	0	0	0	0	0			28	41342	2	0	2	0			0	0	0	0	0	0		0	0	0	0	0	0		0	0	0	0	0	0		0	0	0	0
1C06_HUMAN	0	0	0	0	0	0			0	0	0	0	0	0			28	41399	2	0	2	0			0	0	0	0	0	0		0	0	0	0	0	0		0	0	0	0	0	0		0	0	0	0
1C07_HUMAN	0	0	0	0	0	0			0	0	0	0	0	0			28	41136	2	0	2	0			0	0	0	0	0	0		0	0	0	0	0	0		0	0	0	0	0	0		0	0	0	0
1C08_HUMAN	0	0	0	0	0	0			0	0	0	0	0	0			28	41203	2	0	2	0			0	0	0	0	0	0		0	0	0	0	0	0		0	0	0	0	0	0		0	0	0	0
1C12_HUMAN	0	0	0	0	0	0			0	0	0	0	0	0			28	41316	2	0	2	0			0	0	0	0	0	0		0	0	0	0	0	0		0	0	0	0	0	0		0	0	0	0
1C15_HUMAN	0	0	0	0	0	0			0	0	0	0	0	0			28	41293	2	0	2	0			0	0	0	0	0	0		0	0	0	0	0	0		0	0	0	0	0	0		0	0	0	0
1C16_HUMAN	0	0	0	0	0	0			0	0	0	0	0	0			28	41240	2	0	2	0			0	0	0	0	0	0		0	0	0	0	0	0		0	0	0	0	0	0		0	0	0	0
2AAA_HUMAN	0	0	0	0	0	0			0	0	0	0	0	0			56	66065	4	1	4	1			0	0	0	0	0	0		0	0	0	0	0	0		0	0	0	0	0	0		0	0	0	0
4F2_HUMAN	0	0	0	0	0	0			0	0	0	0	0	0			27	68180	2	1	2	1			0	0	0	0	0	0		0	0	0	0	0	0		0	0	0	0	0	0		0	0	0	0
A2MG_HUMAN	36	164613	1	1	1	1			0	0	0	0	0	0			18	164613	2	0	2	0			0	0	0	0	0	0		0	0	0	0	0	0		0	0	0	0	0	0		0	0	0	0
A2ML1_HUMAN	0	0	0	0	0	0			0	0	0	0	0	0			13	162430	3	0	3	0			0	0	0	0	0	0		0	0	0	0	0	0		0	0	0	0	0	0		0	0	0	0
AAPK1_HUMAN	0	0	0	0	0	0			0	0	0	0	0	0			0	0	0	0	0	0			0	0	0	0	0	0		0	0	0	0	0	0		0	0	0	0	0	0		33	64596	5	0
ABC3F_HUMAN	0	0	0	0	0	0			0	0	0	0	0	0			25	45846	1	0	1	0			0	0	0	0	0	0		0	0	0	0	0	0		0	0	0	0	0	0		0	0	0	0
ABCA1_HUMAN	0	0	0	0	0	0			28	256363	2	1	2	1			0	0	0	0	0	0			0	0	0	0	0	0		0	0	0	0	0	0		42	256363	7	2	6	1		31	256363	1	1
ABCAA_HUMAN	35	177443	1	1	1	1			0	0	0	0	0	0			0	0	0	0	0	0			0	0	0	0	0	0		0	0	0	0	0	0		0	0	0	0	0	0		0	0	0	0
ABCD3_HUMAN	0	0	0	0	0	0			0	0	0	0	0	0			25	75941	4	0	4	0			0	0	0	0	0	0		0	0	0	0	0	0		0	0	0	0	0	0		0	0	0	0
ABCE1_HUMAN	19	68240	3	0	2	0			0	0	0	0	0	0			16	68240	2	0	2	0			0	0	0	0	0	0		0	0	0	0	0	0		0	0	0	0	0	0		0	0	0	0
ACACA_HUMAN	0	0	0	0	0	0			0	0	0	0	0	0			0	0	0	0	0	0			0	0	0	0	0	0		0	0	0	0	0	0		0	0	0	0	0	0		27	267095	8	0
ACBD5_HUMAN	0	0	0	0	0	0			0	0	0	0	0	0			0	0	0	0	0	0			0	0	0	0	0	0		0	0	0	0	0	0		0	0	0	0	0	0		21	60510	5	0
ACL6A_HUMAN	0	0	0	0	0	0			0	0	0	0	0	0			14	47944	1	0	1	0			0	0	0	0	0	0		17	47944	1	0	1	0		0	0	0	0	0	0		0	0	0	0
ACL6B_HUMAN	0	0	0	0	0	0			0	0	0	0	0	0			14	47303	1	0	1	0			0	0	0	0	0	0		0	0	0	0	0	0		0	0	0	0	0	0		0	0	0	0
ACOT9_HUMAN	0	0	0	0	0	0			0	0	0	0	0	0			0	0	0	0	0	0			0	0	0	0	0	0		0	0	0	0	0	0		0	0	0	0	0	0		34	50269	3	1
ACSF3_HUMAN	0	0	0	0	0	0			15	64717	1	0	1	0			0	0	0	0	0	0			0	0	0	0	0	0		0	0	0	0	0	0		0	0	0	0	0	0		0	0	0	0
ACSL1_HUMAN	0	0	0	0	0	0			0	0	0	0	0	0			20	78919	2	0	2	0			0	0	0	0	0	0		0	0	0	0	0	0		0	0	0	0	0	0		0	0	0	0
ACSL3_HUMAN	0	0	0	0	0	0			0	0	0	0	0	0			35	81338	2	1	2	1			0	0	0	0	0	0		0	0	0	0	0	0		0	0	0	0	0	0		0	0	0	0
ACSL4_HUMAN	0	0	0	0	0	0			0	0	0	0	0	0			0	0	0	0	0	0			0	0	0	0	0	0		0	0	0	0	0	0		0	0	0	0	0	0		26	80220	2	0
ACSL5_HUMAN	0	0	0	0	0	0			17	76855	4	0	4	0			0	0	0	0	0	0			0	0	0	0	0	0		0	0	0	0	0	0		0	0	0	0	0	0		0	0	0	0
ACTA_HUMAN	0	0	0	0	0	0			0	0	0	0	0	0			0	0	0	0	0	0			0	0	0	0	0	0		0	0	0	0	0	0		0	0	0	0	0	0		0	0	0	0
ACTB_HUMAN	167	42052	12	8	11	8			306	42052	18	9	14	6			200	42052	13	6	10	6			45	42052	10	2	7	2		65	42052	12	2	7	1		0	0	0	0	0	0		185	42052	21	8
ACTBM_HUMAN	0	0	0	0	0	0			0	0	0	0	0	0			0	0	0	0	0	0			0	0	0	0	0	0		0	0	0	0	0	0		0	0	0	0	0	0		0	0	0	0
ACTC_HUMAN	0	0	0	0	0	0			0	0	0	0	0	0			0	0	0	0	0	0			0	0	0	0	0	0		0	0	0	0	0	0		0	0	0	0	0	0		0	0	0	0
ACTG_HUMAN	167	42108	12	8	11	8			306	42108	18	9	14	6			200	42108	13	6	10	6			45	42108	10	2	7	2		65	42108	12	2	7	1		0	0	0	0	0	0		185	42108	21	8
ACTH_HUMAN	0	0	0	0	0	0			0	0	0	0	0	0			0	0	0	0	0	0			0	0	0	0	0	0		0	0	0	0	0	0		0	0	0	0	0	0		0	0	0	0
ACTN1_HUMAN	0	0	0	0	0	0			0	0	0	0	0	0			0	0	0	0	0	0			0	0	0	0	0	0		0	0	0	0	0	0		0	0	0	0	0	0		0	0	0	0
ACTN4_HUMAN	0	0	0	0	0	0			0	0	0	0	0	0			0	0	0	0	0	0			0	0	0	0	0	0		0	0	0	0	0	0		0	0	0	0	0	0		0	0	0	0
ACTS_HUMAN	0	0	0	0	0	0			0	0	0	0	0	0			0	0	0	0	0	0			0	0	0	0	0	0		0	0	0	0	0	0		0	0	0	0	0	0		0	0	0	0
ADIP_HUMAN	0	0	0	0	0	0			0	0	0	0	0	0			0	0	0	0	0	0			0	0	0	0	0	0		0	0	0	0	0	0		0	0	0	0	0	0		19	71990	2	0
ADT1_HUMAN	0	0	0	0	0	0			106	33271	9	5	8	4			90	33271	8	3	7	2			33	33271	3	1	3	1		0	0	0	0	0	0		0	0	0	0	0	0		0	0	0	0
ADT2_HUMAN	189	33059	10	6	9	6			153	33059	13	7	12	6			83	33059	13	2	12	1			33	33059	3	1	3	1		59	33059	6	3	6	3		44	33059	6	2	6	2		36	33059	10	1
ADT3_HUMAN	131	33073	9	5	8	5			122	33073	10	6	9	5			91	33073	11	3	10	2			33	33073	3	1	3	1		0	0	0	0	0	0		0	0	0	0	0	0		25	33073	9	1
ADT4_HUMAN	0	0	0	0	0	0			0	0	0	0	0	0			0	0	0	0	0	0			0	0	0	0	0	0		0	0	0	0	0	0		0	0	0	0	0	0		0	0	0	0
AFG32_HUMAN	0	0	0	0	0	0			0	0	0	0	0	0			16	88984	4	0	4	0			0	0	0	0	0	0		116	88984	28	5	21	4		220	88984	22	12	22	12		0	0	0	0
AGAP1_HUMAN	0	0	0	0	0	0			0	0	0	0	0	0			56	95381	4	1	4	1			0	0	0	0	0	0		19	95381	1	0	1	0		0	0	0	0	0	0		0	0	0	0
AGAP3_HUMAN	0	0	0	0	0	0			0	0	0	0	0	0			0	0	0	0	0	0			0	0	0	0	0	0		19	95898	1	0	1	0		0	0	0	0	0	0		0	0	0	0
AGO1_HUMAN	0	0	0	0	0	0			39	98293	8	1	8	1			117	98293	13	2	13	2			0	0	0	0	0	0		0	0	0	0	0	0		0	0	0	0	0	0		0	0	0	0
AGO2_HUMAN	0	0	0	0	0	0			56	98400	13	2	12	2			93	98400	16	2	16	2			0	0	0	0	0	0		0	0	0	0	0	0		0	0	0	0	0	0		24	98400	1	0
AGO3_HUMAN	0	0	0	0	0	0			49	98495	8	1	8	1			70	98495	13	1	13	1			0	0	0	0	0	0		0	0	0	0	0	0		0	0	0	0	0	0		0	0	0	0
AHDC1_HUMAN	0	0	0	0	0	0			0	0	0	0	0	0			17	169955	3	0	3	0			0	0	0	0	0	0		0	0	0	0	0	0		0	0	0	0	0	0		0	0	0	0
AHNK_HUMAN	27	629213	2	0	2	0			830	629213	73	26	70	26			1288	629213	116	33	111	33			1019	629213	111	31	77	26		1323	629213	124	44	83	34		149	629213	12	6	11	5		0	0	0	0
AHNK2_HUMAN	0	0	0	0	0	0			36	617383	7	1	6	1			0	0	0	0	0	0			0	0	0	0	0	0		0	0	0	0	0	0		0	0	0	0	0	0		0	0	0	0
AIFM1_HUMAN	0	0	0	0	0	0			0	0	0	0	0	0			47	67144	3	1	3	1			0	0	0	0	0	0		0	0	0	0	0	0		0	0	0	0	0	0		24	67144	2	0
AKA12_HUMAN	0	0	0	0	0	0			0	0	0	0	0	0			0	0	0	0	0	0			0	0	0	0	0	0		14	191937	1	0	1	0		0	0	0	0	0	0		0	0	0	0
AKAP8_HUMAN	0	0	0	0	0	0			21	76631	3	0	3	0			66	76631	9	1	8	1			0	0	0	0	0	0		16	76631	4	0	3	0		0	0	0	0	0	0		0	0	0	0
AKAP9_HUMAN	0	0	0	0	0	0			0	0	0	0	0	0			0	0	0	0	0	0			0	0	0	0	0	0		0	0	0	0	0	0		0	0	0	0	0	0		607	455725	94	22
AKP8L_HUMAN	0	0	0	0	0	0			24	72060	2	0	2	0			0	0	0	0	0	0			0	0	0	0	0	0		0	0	0	0	0	0		0	0	0	0	0	0		0	0	0	0
ALBU_HUMAN	762	71317	37	28	31	26			155	71317	19	6	15	5			192	71317	20	6	17	6			90	71317	13	3	7	3		43	71317	6	1	3	1		0	0	0	0	0	0		55	71317	10	3
ALDOA_HUMAN	58	39851	2	1	2	1			92	39851	3	2	2	1			17	39851	1	0	1	0			0	0	0	0	0	0		0	0	0	0	0	0		0	0	0	0	0	0		22	39851	1	0
ALX1_HUMAN	0	0	0	0	0	0			0	0	0	0	0	0			0	0	0	0	0	0			0	0	0	0	0	0		0	0	0	0	0	0		0	0	0	0	0	0		0	0	0	0
AMY1_HUMAN	174	58415	7	4	7	4			0	0	0	0	0	0			42	58415	2	1	2	1			0	0	0	0	0	0		0	0	0	0	0	0		0	0	0	0	0	0		0	0	0	0
AMY2B_HUMAN	0	0	0	0	0	0			0	0	0	0	0	0			42	58300	2	1	2	1			0	0	0	0	0	0		0	0	0	0	0	0		0	0	0	0	0	0		0	0	0	0
AMYP_HUMAN	0	0	0	0	0	0			0	0	0	0	0	0			42	58354	2	1	2	1			0	0	0	0	0	0		0	0	0	0	0	0		0	0	0	0	0	0		0	0	0	0
AN32A_HUMAN	0	0	0	0	0	0			0	0	0	0	0	0			0	0	0	0	0	0			0	0	0	0	0	0		0	0	0	0	0	0		0	0	0	0	0	0		38	28682	4	1
ANKH1_HUMAN	30	271286	4	1	4	1			0	0	0	0	0	0			25	271286	6	0	5	0			0	0	0	0	0	0		0	0	0	0	0	0		0	0	0	0	0	0		0	0	0	0
ANM3_HUMAN	0	0	0	0	0	0			0	0	0	0	0	0			0	0	0	0	0	0			0	0	0	0	0	0		0	0	0	0	0	0		49	60522	3	1	3	1		0	0	0	0
ANO8_HUMAN	0	0	0	0	0	0			15	137203	2	0	1	0			0	0	0	0	0	0			0	0	0	0	0	0		0	0	0	0	0	0		0	0	0	0	0	0		0	0	0	0
ANR17_HUMAN	0	0	0	0	0	0			0	0	0	0	0	0			35	275970	6	0	5	0			0	0	0	0	0	0		0	0	0	0	0	0		0	0	0	0	0	0		129	275970	16	4
ANT3_HUMAN	40	53025	2	1	2	1			15	53025	2	0	2	0			28	53025	5	0	5	0			0	0	0	0	0	0		0	0	0	0	0	0		0	0	0	0	0	0		0	0	0	0
ANTR2_HUMAN	0	0	0	0	0	0			0	0	0	0	0	0			18	54259	2	0	2	0			0	0	0	0	0	0		0	0	0	0	0	0		0	0	0	0	0	0		0	0	0	0
ANXA1_HUMAN	63	38918	5	2	5	2			16	38918	2	0	2	0			100	38918	3	2	3	2			21	38918	2	0	2	0		0	0	0	0	0	0		0	0	0	0	0	0		0	0	0	0
ANXA2_HUMAN	279	38808	13	8	11	7			93	38808	6	2	6	2			86	38808	9	3	8	3			22	38808	5	0	5	0		24	38808	3	0	3	0		0	0	0	0	0	0		73	38808	12	1
AP2A1_HUMAN	0	0	0	0	0	0			49	108561	10	1	10	1			81	108561	13	2	13	2			0	0	0	0	0	0		0	0	0	0	0	0		0	0	0	0	0	0		90	108561	14	2
AP2A2_HUMAN	0	0	0	0	0	0			39	104807	7	1	7	1			32	104807	7	1	5	1			0	0	0	0	0	0		0	0	0	0	0	0		0	0	0	0	0	0		52	104807	6	1
AP2B1_HUMAN	0	0	0	0	0	0			60	105398	10	2	10	2			60	105398	11	2	11	2			0	0	0	0	0	0		0	0	0	0	0	0		0	0	0	0	0	0		27	105398	4	0
APC_HUMAN	0	0	0	0	0	0			0	0	0	0	0	0			0	0	0	0	0	0			30	313622	7	1	6	1		15	313622	3	0	3	0		0	0	0	0	0	0		0	0	0	0
APOC4_HUMAN	0	0	0	0	0	0			0	0	0	0	0	0			0	0	0	0	0	0			0	0	0	0	0	0		0	0	0	0	0	0		0	0	0	0	0	0		0	0	0	0
APOD_HUMAN	27	21547	4	1	4	1			0	0	0	0	0	0			0	0	0	0	0	0			0	0	0	0	0	0		0	0	0	0	0	0		0	0	0	0	0	0		0	0	0	0
APTX_HUMAN	0	0	0	0	0	0			0	0	0	0	0	0			20	41113	3	0	3	0			0	0	0	0	0	0		0	0	0	0	0	0		0	0	0	0	0	0		0	0	0	0
AQR_HUMAN	0	0	0	0	0	0			0	0	0	0	0	0			0	0	0	0	0	0			0	0	0	0	0	0		0	0	0	0	0	0		0	0	0	0	0	0		19	172270	2	0
ARAP2_HUMAN	22	195098	4	0	3	0			0	0	0	0	0	0			0	0	0	0	0	0			0	0	0	0	0	0		0	0	0	0	0	0		0	0	0	0	0	0		0	0	0	0
ARGI1_HUMAN	116	34884	7	4	6	4			52	34884	5	1	5	1			99	34884	8	2	7	2			0	0	0	0	0	0		0	0	0	0	0	0		0	0	0	0	0	0		17	34884	2	0
ARGL1_HUMAN	0	0	0	0	0	0			0	0	0	0	0	0			0	0	0	0	0	0			0	0	0	0	0	0		0	0	0	0	0	0		0	0	0	0	0	0		34	33197	8	1
ARHGF_HUMAN	0	0	0	0	0	0			0	0	0	0	0	0			33	92852	2	1	2	1			0	0	0	0	0	0		0	0	0	0	0	0		0	0	0	0	0	0		0	0	0	0
ARI1A_HUMAN	0	0	0	0	0	0			0	0	0	0	0	0			39	242805	2	1	2	1			0	0	0	0	0	0		0	0	0	0	0	0		0	0	0	0	0	0		0	0	0	0
ARMC2_HUMAN	0	0	0	0	0	0			0	0	0	0	0	0			15	98060	4	0	3	0			0	0	0	0	0	0		0	0	0	0	0	0		0	0	0	0	0	0		0	0	0	0
ARPC2_HUMAN	0	0	0	0	0	0			0	0	0	0	0	0			18	34426	3	0	3	0			0	0	0	0	0	0		0	0	0	0	0	0		0	0	0	0	0	0		0	0	0	0
ASAH1_HUMAN	32	45087	1	1	1	1			0	0	0	0	0	0			0	0	0	0	0	0			0	0	0	0	0	0		0	0	0	0	0	0		0	0	0	0	0	0		0	0	0	0
ASB6_HUMAN	33	47676	1	1	1	1			0	0	0	0	0	0			0	0	0	0	0	0			0	0	0	0	0	0		0	0	0	0	0	0		0	0	0	0	0	0		0	0	0	0
ASPH_HUMAN	0	0	0	0	0	0			122	86266	11	4	11	4			91	86266	16	4	16	4			0	0	0	0	0	0		0	0	0	0	0	0		0	0	0	0	0	0		0	0	0	0
ASPM_HUMAN	0	0	0	0	0	0			26	413189	7	1	7	1			0	0	0	0	0	0			0	0	0	0	0	0		0	0	0	0	0	0		0	0	0	0	0	0		0	0	0	0
AT1A1_HUMAN	0	0	0	0	0	0			0	0	0	0	0	0			142	114135	6	4	6	4			0	0	0	0	0	0		0	0	0	0	0	0		0	0	0	0	0	0		139	114135	8	3
AT1A2_HUMAN	0	0	0	0	0	0			0	0	0	0	0	0			0	0	0	0	0	0			21	113505	2	0	2	0		0	0	0	0	0	0		0	0	0	0	0	0		0	0	0	0
AT2A2_HUMAN	0	0	0	0	0	0			0	0	0	0	0	0			15	116336	7	0	7	0			0	0	0	0	0	0		0	0	0	0	0	0		0	0	0	0	0	0		56	116336	9	2
AT5F1_HUMAN	0	0	0	0	0	0			0	0	0	0	0	0			0	0	0	0	0	0			0	0	0	0	0	0		0	0	0	0	0	0		0	0	0	0	0	0		0	0	0	0
ATD3A_HUMAN	67	71610	5	3	5	3			175	71610	27	7	23	7			308	71610	28	7	21	5			75	71610	10	3	9	3		18	71610	9	0	8	0		115	71610	12	5	12	5		35	71610	10	1
ATD3B_HUMAN	0	0	0	0	0	0			98	73098	22	3	16	3			172	73098	21	5	14	4			0	0	0	0	0	0		0	0	0	0	0	0		0	0	0	0	0	0		0	0	0	0
ATIF1_HUMAN	0	0	0	0	0	0			0	0	0	0	0	0			0	0	0	0	0	0			0	0	0	0	0	0		0	0	0	0	0	0		0	0	0	0	0	0		40	12241	2	1
ATPA_HUMAN	62	59828	4	1	4	1			0	0	0	0	0	0			0	0	0	0	0	0			0	0	0	0	0	0		0	0	0	0	0	0		0	0	0	0	0	0		23	59828	3	0
ATPB_HUMAN	40	56525	3	1	3	1			0	0	0	0	0	0			0	0	0	0	0	0			0	0	0	0	0	0		0	0	0	0	0	0		0	0	0	0	0	0		0	0	0	0
ATPG_HUMAN	0	0	0	0	0	0			0	0	0	0	0	0			25	33032	1	0	1	0			0	0	0	0	0	0		0	0	0	0	0	0		0	0	0	0	0	0		0	0	0	0
ATPO_HUMAN	0	0	0	0	0	0			0	0	0	0	0	0			0	0	0	0	0	0			0	0	0	0	0	0		0	0	0	0	0	0		0	0	0	0	0	0		46	23377	2	1
ATX2_HUMAN	0	0	0	0	0	0			32	140823	4	0	3	0			135	140823	14	4	12	4			14	140823	2	0	2	0		0	0	0	0	0	0		0	0	0	0	0	0		0	0	0	0
ATX2L_HUMAN	0	0	0	0	0	0			81	113589	15	3	14	3			229	113589	28	7	23	7			18	113589	5	0	5	0		0	0	0	0	0	0		0	0	0	0	0	0		33	113589	13	0
AXA2L_HUMAN	0	0	0	0	0	0			93	38806	6	2	6	2			0	0	0	0	0	0			22	38806	5	0	5	0		24	38806	3	0	3	0		0	0	0	0	0	0		0	0	0	0
B2MG_HUMAN	0	0	0	0	0	0			15	13820	1	0	1	0			0	0	0	0	0	0			0	0	0	0	0	0		0	0	0	0	0	0		0	0	0	0	0	0		0	0	0	0
BAG2_HUMAN	54	23928	2	2	2	2			56	23928	4	2	4	2			89	23928	3	3	3	3			0	0	0	0	0	0		0	0	0	0	0	0		0	0	0	0	0	0		0	0	0	0
BCLF1_HUMAN	0	0	0	0	0	0			71	106173	9	2	9	2			61	106173	11	1	11	1			21	106173	6	0	5	0		0	0	0	0	0	0		0	0	0	0	0	0		94	106173	18	4
BEX1_HUMAN	0	0	0	0	0	0			0	0	0	0	0	0			13	14964	3	0	2	0			0	0	0	0	0	0		0	0	0	0	0	0		0	0	0	0	0	0		0	0	0	0
BEX2_HUMAN	0	0	0	0	0	0			0	0	0	0	0	0			13	15426	3	0	2	0			0	0	0	0	0	0		0	0	0	0	0	0		0	0	0	0	0	0		0	0	0	0
BINCA_HUMAN	0	0	0	0	0	0			0	0	0	0	0	0			0	0	0	0	0	0			0	0	0	0	0	0		0	0	0	0	0	0		0	0	0	0	0	0		0	0	0	0
BLK_HUMAN	41	58126	4	1	4	1			0	0	0	0	0	0			0	0	0	0	0	0			0	0	0	0	0	0		0	0	0	0	0	0		0	0	0	0	0	0		0	0	0	0
BLMH_HUMAN	56	53155	4	2	4	2			20	53155	3	0	3	0			27	53155	7	0	7	0			0	0	0	0	0	0		0	0	0	0	0	0		0	0	0	0	0	0		0	0	0	0
BPIA1_HUMAN	64	26810	4	2	4	2			0	0	0	0	0	0			0	0	0	0	0	0			0	0	0	0	0	0		0	0	0	0	0	0		0	0	0	0	0	0		0	0	0	0
BRD4_HUMAN	0	0	0	0	0	0			0	0	0	0	0	0			0	0	0	0	0	0			0	0	0	0	0	0		0	0	0	0	0	0		0	0	0	0	0	0		137	152580	24	5
BRI3B_HUMAN	0	0	0	0	0	0			0	0	0	0	0	0			27	27932	1	0	1	0			0	0	0	0	0	0		0	0	0	0	0	0		0	0	0	0	0	0		0	0	0	0
BRMS1_HUMAN	14	28614	2	0	1	0			0	0	0	0	0	0			0	0	0	0	0	0			0	0	0	0	0	0		0	0	0	0	0	0		0	0	0	0	0	0		0	0	0	0
BROMI_HUMAN	25	146658	2	1	2	1			22	146658	4	1	4	1			0	0	0	0	0	0			0	0	0	0	0	0		0	0	0	0	0	0		0	0	0	0	0	0		0	0	0	0
BT1A1_HUMAN	33	59493	1	1	1	1			0	0	0	0	0	0			0	0	0	0	0	0			0	0	0	0	0	0		0	0	0	0	0	0		0	0	0	0	0	0		0	0	0	0
BTBDA_HUMAN	0	0	0	0	0	0			30	54202	1	1	1	1			25	54202	2	0	2	0			0	0	0	0	0	0		0	0	0	0	0	0		0	0	0	0	0	0		0	0	0	0
C1QC_HUMAN	0	0	0	0	0	0			48	25985	1	1	1	1			17	25985	1	0	1	0			0	0	0	0	0	0		14	25985	2	0	1	0		0	0	0	0	0	0		58	25985	1	1
C1TC_HUMAN	690	102180	35	22	32	21			1017	102180	56	32	47	31			793	102180	63	22	45	22			454	102180	50	15	23	10		703	102180	55	24	24	14		511	102180	34	18	30	18		0	0	0	0
C2C2L_HUMAN	0	0	0	0	0	0			14	76590	2	0	1	0			0	0	0	0	0	0			0	0	0	0	0	0		0	0	0	0	0	0		0	0	0	0	0	0		0	0	0	0
CA2D3_HUMAN	0	0	0	0	0	0			23	124074	1	0	1	0			0	0	0	0	0	0			0	0	0	0	0	0		0	0	0	0	0	0		0	0	0	0	0	0		0	0	0	0
CADH1_HUMAN	0	0	0	0	0	0			0	0	0	0	0	0			0	0	0	0	0	0			0	0	0	0	0	0		0	0	0	0	0	0		0	0	0	0	0	0		16	97852	1	0
CAH12_HUMAN	25	39711	3	0	1	0			0	0	0	0	0	0			0	0	0	0	0	0			0	0	0	0	0	0		0	0	0	0	0	0		0	0	0	0	0	0		0	0	0	0
CALL5_HUMAN	24	15883	1	0	1	0			0	0	0	0	0	0			0	0	0	0	0	0			0	0	0	0	0	0		0	0	0	0	0	0		0	0	0	0	0	0		0	0	0	0
CALX_HUMAN	0	0	0	0	0	0			0	0	0	0	0	0			37	67982	2	1	2	1			0	0	0	0	0	0		0	0	0	0	0	0		0	0	0	0	0	0		0	0	0	0
CAMP2_HUMAN	0	0	0	0	0	0			0	0	0	0	0	0			0	0	0	0	0	0			0	0	0	0	0	0		0	0	0	0	0	0		0	0	0	0	0	0		0	0	0	0
CAN7_HUMAN	23	93335	2	0	1	0			0	0	0	0	0	0			0	0	0	0	0	0			0	0	0	0	0	0		0	0	0	0	0	0		0	0	0	0	0	0		0	0	0	0
CAPR1_HUMAN	0	0	0	0	0	0			124	78489	9	5	8	5			92	78489	10	3	9	3			0	0	0	0	0	0		0	0	0	0	0	0		0	0	0	0	0	0		93	78489	18	3
CAPZB_HUMAN	0	0	0	0	0	0			0	0	0	0	0	0			21	31616	1	0	1	0			0	0	0	0	0	0		0	0	0	0	0	0		0	0	0	0	0	0		0	0	0	0
CASP_HUMAN	0	0	0	0	0	0			0	0	0	0	0	0			0	0	0	0	0	0			0	0	0	0	0	0		0	0	0	0	0	0		0	0	0	0	0	0		60	77636	4	2
CASPE_HUMAN	138	27947	6	4	6	4			82	27947	3	2	3	2			82	27947	7	3	6	2			28	27947	2	1	2	1		0	0	0	0	0	0		0	0	0	0	0	0		0	0	0	0
CATA_HUMAN	128	59947	6	4	6	4			0	0	0	0	0	0			89	59947	5	3	5	3			22	59947	2	0	2	0		0	0	0	0	0	0		0	0	0	0	0	0		0	0	0	0
CATB_HUMAN	16	38766	1	0	1	0			0	0	0	0	0	0			0	0	0	0	0	0			0	0	0	0	0	0		0	0	0	0	0	0		0	0	0	0	0	0		0	0	0	0
CATD_HUMAN	70	45037	8	2	7	2			0	0	0	0	0	0			13	45037	3	0	3	0			25	45037	4	0	2	0		0	0	0	0	0	0		0	0	0	0	0	0		0	0	0	0
CAV1_HUMAN	0	0	0	0	0	0			0	0	0	0	0	0			23	20630	1	0	1	0			0	0	0	0	0	0		0	0	0	0	0	0		0	0	0	0	0	0		0	0	0	0
CC186_HUMAN	0	0	0	0	0	0			0	0	0	0	0	0			0	0	0	0	0	0			0	0	0	0	0	0		0	0	0	0	0	0		0	0	0	0	0	0		0	0	0	0
CC85B_HUMAN	29	22419	4	1	3	1			0	0	0	0	0	0			0	0	0	0	0	0			0	0	0	0	0	0		0	0	0	0	0	0		0	0	0	0	0	0		0	0	0	0
CCAR1_HUMAN	0	0	0	0	0	0			0	0	0	0	0	0			25	133423	4	0	4	0			0	0	0	0	0	0		0	0	0	0	0	0		0	0	0	0	0	0		0	0	0	0
CCD39_HUMAN	0	0	0	0	0	0			0	0	0	0	0	0			14	110346	2	0	2	0			0	0	0	0	0	0		0	0	0	0	0	0		0	0	0	0	0	0		0	0	0	0
CCD66_HUMAN	0	0	0	0	0	0			0	0	0	0	0	0			15	110256	4	0	4	0			0	0	0	0	0	0		0	0	0	0	0	0		0	0	0	0	0	0		0	0	0	0
CCD87_HUMAN	28	96741	30	1	3	1			0	0	0	0	0	0			0	0	0	0	0	0			0	0	0	0	0	0		0	0	0	0	0	0		0	0	0	0	0	0		0	0	0	0
CCDC9_HUMAN	0	0	0	0	0	0			0	0	0	0	0	0			80	59781	3	3	3	3			0	0	0	0	0	0		0	0	0	0	0	0		0	0	0	0	0	0		0	0	0	0
CDC5L_HUMAN	0	0	0	0	0	0			0	0	0	0	0	0			0	0	0	0	0	0			0	0	0	0	0	0		0	0	0	0	0	0		0	0	0	0	0	0		15	92422	2	1
CDHR2_HUMAN	26	142139	2	1	2	1			0	0	0	0	0	0			0	0	0	0	0	0			0	0	0	0	0	0		0	0	0	0	0	0		0	0	0	0	0	0		0	0	0	0
CDK13_HUMAN	24	165564	2	0	2	0			0	0	0	0	0	0			0	0	0	0	0	0			0	0	0	0	0	0		0	0	0	0	0	0		0	0	0	0	0	0		0	0	0	0
CDK4_HUMAN	24	33936	2	0	2	0			0	0	0	0	0	0			0	0	0	0	0	0			0	0	0	0	0	0		0	0	0	0	0	0		0	0	0	0	0	0		0	0	0	0
CDSN_HUMAN	53	52288	2	2	2	2			0	0	0	0	0	0			0	0	0	0	0	0			0	0	0	0	0	0		0	0	0	0	0	0		0	0	0	0	0	0		0	0	0	0
CE170_HUMAN	0	0	0	0	0	0			0	0	0	0	0	0			0	0	0	0	0	0			0	0	0	0	0	0		0	0	0	0	0	0		0	0	0	0	0	0		39	175586	3	2
CE192_HUMAN	0	0	0	0	0	0			0	0	0	0	0	0			0	0	0	0	0	0			0	0	0	0	0	0		0	0	0	0	0	0		0	0	0	0	0	0		15	215180	1	0
CE290_HUMAN	0	0	0	0	0	0			0	0	0	0	0	0			0	0	0	0	0	0			0	0	0	0	0	0		0	0	0	0	0	0		0	0	0	0	0	0		0	0	0	0
CENPF_HUMAN	29	370844	7	1	7	1			0	0	0	0	0	0			0	0	0	0	0	0			18	370844	4	0	4	0		0	0	0	0	0	0		0	0	0	0	0	0		42	370844	12	0
CEP68_HUMAN	0	0	0	0	0	0			0	0	0	0	0	0			0	0	0	0	0	0			0	0	0	0	0	0		0	0	0	0	0	0		0	0	0	0	0	0		0	0	0	0
CEP97_HUMAN	0	0	0	0	0	0			0	0	0	0	0	0			0	0	0	0	0	0			0	0	0	0	0	0		0	0	0	0	0	0		0	0	0	0	0	0		48	97776	10	1
CH10_HUMAN	137	10925	4	4	4	4			0	0	0	0	0	0			0	0	0	0	0	0			0	0	0	0	0	0		0	0	0	0	0	0		0	0	0	0	0	0		0	0	0	0
CH60_HUMAN	205	61187	7	6	7	6			138	61187	13	3	13	3			371	61187	15	5	14	4			45	61187	4	1	3	1		50	61187	3	1	3	1		0	0	0	0	0	0		69	61187	6	2
CHM1A_HUMAN	0	0	0	0	0	0			0	0	0	0	0	0			0	0	0	0	0	0			18	21746	1	0	1	0		0	0	0	0	0	0		0	0	0	0	0	0		0	0	0	0
CHM2A_HUMAN	26	25088	1	1	1	1			0	0	0	0	0	0			0	0	0	0	0	0			0	0	0	0	0	0		0	0	0	0	0	0		0	0	0	0	0	0		0	0	0	0
CHM4B_HUMAN	0	0	0	0	0	0			0	0	0	0	0	0			0	0	0	0	0	0			0	0	0	0	0	0		0	0	0	0	0	0		0	0	0	0	0	0		15	24935	1	0
CHRC1_HUMAN	27	14758	1	1	1	1			0	0	0	0	0	0			0	0	0	0	0	0			0	0	0	0	0	0		0	0	0	0	0	0		0	0	0	0	0	0		0	0	0	0
CI114_HUMAN	0	0	0	0	0	0			0	0	0	0	0	0			19	42496	1	0	1	0			0	0	0	0	0	0		0	0	0	0	0	0		0	0	0	0	0	0		0	0	0	0
CING_HUMAN	0	0	0	0	0	0			34	136532	5	1	4	1			0	0	0	0	0	0			0	0	0	0	0	0		0	0	0	0	0	0		0	0	0	0	0	0		0	0	0	0
CIRBP_HUMAN	0	0	0	0	0	0			0	0	0	0	0	0			19	18637	3	0	3	0			0	0	0	0	0	0		0	0	0	0	0	0		0	0	0	0	0	0		0	0	0	0
CIZ1_HUMAN	0	0	0	0	0	0			0	0	0	0	0	0			15	101066	1	0	1	0			13	101066	1	0	1	0		0	0	0	0	0	0		0	0	0	0	0	0		0	0	0	0
CJ088_HUMAN	0	0	0	0	0	0			0	0	0	0	0	0			17	49902	4	1	3	1			0	0	0	0	0	0		0	0	0	0	0	0		0	0	0	0	0	0		0	0	0	0
CK098_HUMAN	0	0	0	0	0	0			0	0	0	0	0	0			40	13790	1	1	1	1			0	0	0	0	0	0		0	0	0	0	0	0		0	0	0	0	0	0		0	0	0	0
CK5P2_HUMAN	0	0	0	0	0	0			0	0	0	0	0	0			100	216444	11	2	11	2			31	216444	3	1	3	1		0	0	0	0	0	0		0	0	0	0	0	0		196	216444	39	6
CK5P3_HUMAN	0	0	0	0	0	0			0	0	0	0	0	0			24	57227	2	0	2	0			0	0	0	0	0	0		0	0	0	0	0	0		0	0	0	0	0	0		0	0	0	0
CKAP4_HUMAN	0	0	0	0	0	0			0	0	0	0	0	0			130	66097	12	3	12	3			0	0	0	0	0	0		0	0	0	0	0	0		0	0	0	0	0	0		0	0	0	0
CKAP5_HUMAN	0	0	0	0	0	0			0	0	0	0	0	0			33	227062	9	0	9	0			0	0	0	0	0	0		0	0	0	0	0	0		0	0	0	0	0	0		0	0	0	0
CLH1_HUMAN	0	0	0	0	0	0			0	0	0	0	0	0			40	193260	7	1	7	1			0	0	0	0	0	0		0	0	0	0	0	0		0	0	0	0	0	0		24	193260	4	0
CMC1_HUMAN	0	0	0	0	0	0			0	0	0	0	0	0			0	0	0	0	0	0			0	0	0	0	0	0		0	0	0	0	0	0		0	0	0	0	0	0		24	75114	4	0
CMC2_HUMAN	0	0	0	0	0	0			0	0	0	0	0	0			0	0	0	0	0	0			0	0	0	0	0	0		0	0	0	0	0	0		0	0	0	0	0	0		38	74528	4	1
CN166_HUMAN	0	0	0	0	0	0			100	28165	7	3	7	3			0	0	0	0	0	0			0	0	0	0	0	0		0	0	0	0	0	0		0	0	0	0	0	0		22	28165	3	0
CNBP_HUMAN	0	0	0	0	0	0			0	0	0	0	0	0			26	20704	1	0	1	0			0	0	0	0	0	0		0	0	0	0	0	0		0	0	0	0	0	0		0	0	0	0
CND2_HUMAN	0	0	0	0	0	0			0	0	0	0	0	0			15	83310	2	0	2	0			0	0	0	0	0	0		0	0	0	0	0	0		0	0	0	0	0	0		0	0	0	0
CNTP4_HUMAN	28	147178	2	1	2	1			0	0	0	0	0	0			0	0	0	0	0	0			0	0	0	0	0	0		0	0	0	0	0	0		0	0	0	0	0	0		0	0	0	0
CNTRL_HUMAN	0	0	0	0	0	0			0	0	0	0	0	0			56	269860	7	1	7	1			0	0	0	0	0	0		0	0	0	0	0	0		0	0	0	0	0	0		0	0	0	0
CO1A2_HUMAN	0	0	0	0	0	0			0	0	0	0	0	0			0	0	0	0	0	0			0	0	0	0	0	0		0	0	0	0	0	0		0	0	0	0	0	0		0	0	0	0
CO3_HUMAN	0	0	0	0	0	0			0	0	0	0	0	0			26	188569	1	0	1	0			0	0	0	0	0	0		0	0	0	0	0	0		0	0	0	0	0	0		0	0	0	0
CO4A_HUMAN	51	194261	1	1	1	1			62	194261	3	1	3	1			105	194261	3	1	3	1			24	194261	2	0	2	0		0	0	0	0	0	0		0	0	0	0	0	0		57	194261	5	1
CO4B_HUMAN	51	194170	1	1	1	1			62	194170	3	1	3	1			0	0	0	0	0	0			0	0	0	0	0	0		0	0	0	0	0	0		0	0	0	0	0	0		0	0	0	0
CO5_HUMAN	15	189897	3	0	3	0			38	189897	3	1	3	1			46	189897	6	1	6	1			0	0	0	0	0	0		0	0	0	0	0	0		0	0	0	0	0	0		0	0	0	0
COF1_HUMAN	0	0	0	0	0	0			0	0	0	0	0	0			0	0	0	0	0	0			0	0	0	0	0	0		0	0	0	0	0	0		0	0	0	0	0	0		34	18719	1	1
COIA1_HUMAN	0	0	0	0	0	0			40	179389	6	1	6	1			111	179389	10	3	10	3			0	0	0	0	0	0		54	179389	5	1	5	1		0	0	0	0	0	0		0	0	0	0
COR1A_HUMAN	0	0	0	0	0	0			0	0	0	0	0	0			0	0	0	0	0	0			0	0	0	0	0	0		0	0	0	0	0	0		0	0	0	0	0	0		0	0	0	0
COX2_HUMAN	0	0	0	0	0	0			0	0	0	0	0	0			69	25719	2	2	2	2			0	0	0	0	0	0		0	0	0	0	0	0		0	0	0	0	0	0		14	25719	2	1
CP110_HUMAN	0	0	0	0	0	0			0	0	0	0	0	0			0	0	0	0	0	0			0	0	0	0	0	0		0	0	0	0	0	0		0	0	0	0	0	0		0	0	0	0
CP131_HUMAN	0	0	0	0	0	0			27	122531	4	0	4	0			86	122531	14	1	14	1			37	122531	8	1	7	1		58	122531	13	2	8	2		91	122531	10	2	10	2		85	122531	19	3
CP250_HUMAN	30	281880	5	1	4	1			0	0	0	0	0	0			0	0	0	0	0	0			0	0	0	0	0	0		0	0	0	0	0	0		0	0	0	0	0	0		0	0	0	0
CPNE3_HUMAN	51	60947	3	1	3	1			0	0	0	0	0	0			0	0	0	0	0	0			0	0	0	0	0	0		0	0	0	0	0	0		0	0	0	0	0	0		0	0	0	0
CPNE8_HUMAN	46	63638	2	1	2	1			0	0	0	0	0	0			0	0	0	0	0	0			0	0	0	0	0	0		0	0	0	0	0	0		0	0	0	0	0	0		0	0	0	0
CPSF1_HUMAN	0	0	0	0	0	0			0	0	0	0	0	0			97	162036	2	2	2	2			0	0	0	0	0	0		0	0	0	0	0	0		0	0	0	0	0	0		21	162036	11	0
CPSF3_HUMAN	0	0	0	0	0	0			0	0	0	0	0	0			26	78120	2	0	2	0			0	0	0	0	0	0		0	0	0	0	0	0		0	0	0	0	0	0		28	78120	3	0
CPSF5_HUMAN	0	0	0	0	0	0			44	26268	4	1	4	1			49	26268	6	1	6	1			0	0	0	0	0	0		0	0	0	0	0	0		0	0	0	0	0	0		0	0	0	0
CPSF6_HUMAN	0	0	0	0	0	0			0	0	0	0	0	0			44	59344	4	1	4	1			0	0	0	0	0	0		0	0	0	0	0	0		0	0	0	0	0	0		0	0	0	0
CPSF7_HUMAN	0	0	0	0	0	0			30	52189	3	0	3	0			33	52189	5	1	5	1			0	0	0	0	0	0		0	0	0	0	0	0		0	0	0	0	0	0		34	52189	4	1
CPT1A_HUMAN	0	0	0	0	0	0			0	0	0	0	0	0			0	0	0	0	0	0			0	0	0	0	0	0		20	88995	1	0	1	0		0	0	0	0	0	0		20	88995	1	0
CR063_HUMAN	0	0	0	0	0	0			0	0	0	0	0	0			0	0	0	0	0	0			21	78037	1	1	1	1		0	0	0	0	0	0		0	0	0	0	0	0		27	78037	3	1
CREB1_HUMAN	0	0	0	0	0	0			0	0	0	0	0	0			0	0	0	0	0	0			0	0	0	0	0	0		0	0	0	0	0	0		0	0	0	0	0	0		30	36894	2	1
CRNL1_HUMAN	0	0	0	0	0	0			0	0	0	0	0	0			0	0	0	0	0	0			0	0	0	0	0	0		0	0	0	0	0	0		0	0	0	0	0	0		16	100902	1	0
CROCC_HUMAN	0	0	0	0	0	0			0	0	0	0	0	0			0	0	0	0	0	0			0	0	0	0	0	0		0	0	0	0	0	0		0	0	0	0	0	0		44	228787	5	1
CSDE1_HUMAN	0	0	0	0	0	0			70	89684	11	3	11	3			230	89684	19	5	19	5			39	89684	1	1	1	1		21	89684	1	0	1	0		0	0	0	0	0	0		0	0	0	0
CSK23_HUMAN	17	45305	3	0	3	0			0	0	0	0	0	0			0	0	0	0	0	0			0	0	0	0	0	0		0	0	0	0	0	0		0	0	0	0	0	0		0	0	0	0
CSK2B_HUMAN	15	25268	2	0	2	0			0	0	0	0	0	0			0	0	0	0	0	0			0	0	0	0	0	0		0	0	0	0	0	0		0	0	0	0	0	0		0	0	0	0
CSR2B_HUMAN	0	0	0	0	0	0			15	89529	1	0	1	0			0	0	0	0	0	0			0	0	0	0	0	0		0	0	0	0	0	0		0	0	0	0	0	0		0	0	0	0
CT2NL_HUMAN	0	0	0	0	0	0			23	70571	2	0	2	0			0	0	0	0	0	0			0	0	0	0	0	0		0	0	0	0	0	0		0	0	0	0	0	0		0	0	0	0
CTNA1_HUMAN	0	0	0	0	0	0			53	100693	6	1	6	1			169	100693	13	4	13	4			0	0	0	0	0	0		13	100693	1	0	1	0		0	0	0	0	0	0		0	0	0	0
CTNA2_HUMAN	0	0	0	0	0	0			0	0	0	0	0	0			0	0	0	0	0	0			0	0	0	0	0	0		13	106045	1	0	1	0		0	0	0	0	0	0		0	0	0	0
CTNB1_HUMAN	0	0	0	0	0	0			118	86069	14	4	13	4			398	86069	23	12	20	11			0	0	0	0	0	0		31	86069	6	1	5	1		0	0	0	0	0	0		0	0	0	0
CX7A1_HUMAN	0	0	0	0	0	0			0	0	0	0	0	0			13	9169	1	0	1	0			0	0	0	0	0	0		0	0	0	0	0	0		0	0	0	0	0	0		0	0	0	0
CYB5B_HUMAN	0	0	0	0	0	0			0	0	0	0	0	0			48	16436	3	1	3	1			0	0	0	0	0	0		0	0	0	0	0	0		0	0	0	0	0	0		0	0	0	0
CYFP2_HUMAN	0	0	0	0	0	0			0	0	0	0	0	0			0	0	0	0	0	0			0	0	0	0	0	0		0	0	0	0	0	0		0	0	0	0	0	0		13	150298	2	0
CYTA_HUMAN	156	11000	5	4	5	4			29	11000	1	0	1	0			52	11000	2	1	2	1			0	0	0	0	0	0		0	0	0	0	0	0		0	0	0	0	0	0		14	11000	2	0
CYTB_HUMAN	30	11190	1	1	1	1			0	0	0	0	0	0			0	0	0	0	0	0			0	0	0	0	0	0		0	0	0	0	0	0		0	0	0	0	0	0		0	0	0	0
CYTN_HUMAN	24	16605	1	0	1	0			0	0	0	0	0	0			0	0	0	0	0	0			0	0	0	0	0	0		0	0	0	0	0	0		0	0	0	0	0	0		0	0	0	0
CYTS_HUMAN	24	16489	1	0	1	0			0	0	0	0	0	0			0	0	0	0	0	0			0	0	0	0	0	0		0	0	0	0	0	0		0	0	0	0	0	0		0	0	0	0
CYTSB_HUMAN	36	119197	4	2	3	1			0	0	0	0	0	0			0	0	0	0	0	0			0	0	0	0	0	0		0	0	0	0	0	0		0	0	0	0	0	0		0	0	0	0
DAAM2_HUMAN	0	0	0	0	0	0			16	124276	1	0	1	0			0	0	0	0	0	0			0	0	0	0	0	0		0	0	0	0	0	0		0	0	0	0	0	0		0	0	0	0
DAPLE_HUMAN	0	0	0	0	0	0			14	229231	3	0	3	0			0	0	0	0	0	0			0	0	0	0	0	0		0	0	0	0	0	0		0	0	0	0	0	0		0	0	0	0
DAXX_HUMAN	0	0	0	0	0	0			0	0	0	0	0	0			0	0	0	0	0	0			0	0	0	0	0	0		0	0	0	0	0	0		0	0	0	0	0	0		16	82064	1	0
DCAF1_HUMAN	0	0	0	0	0	0			0	0	0	0	0	0			31	170668	3	0	3	0			0	0	0	0	0	0		0	0	0	0	0	0		0	0	0	0	0	0		0	0	0	0
DCD_HUMAN	138	11391	4	4	3	3			17	11391	1	0	1	0			39	11391	2	1	2	1			0	0	0	0	0	0		15	11391	1	0	1	0		0	0	0	0	0	0		15	11391	4	0
DDB1_HUMAN	144	128142	11	3	11	3			16	128142	4	0	4	0			53	128142	10	0	10	0			0	0	0	0	0	0		0	0	0	0	0	0		0	0	0	0	0	0		94	128142	10	4
DDX1_HUMAN	0	0	0	0	0	0			84	83349	8	3	8	3			172	83349	16	5	16	5			0	0	0	0	0	0		0	0	0	0	0	0		0	0	0	0	0	0		22	83349	5	0
DDX17_HUMAN	0	0	0	0	0	0			224	80906	14	8	14	8			281	80906	18	7	18	7			119	80906	9	3	7	2		169	80906	9	5	6	4		165	80906	7	6	7	6		232	80906	16	5
DDX20_HUMAN	0	0	0	0	0	0			63	92981	6	2	6	2			117	92981	11	4	11	4			28	92981	3	1	3	1		36	92981	5	0	4	0		61	92981	4	1	4	1		0	0	0	0
DDX21_HUMAN	0	0	0	0	0	0			24	87804	1	0	1	0			22	87804	6	0	6	0			14	87804	1	0	1	0		0	0	0	0	0	0		0	0	0	0	0	0		33	87804	3	1
DDX3X_HUMAN	0	0	0	0	0	0			98	73597	5	3	5	3			99	73597	13	3	13	3			0	0	0	0	0	0		0	0	0	0	0	0		0	0	0	0	0	0		86	73597	15	3
DDX41_HUMAN	0	0	0	0	0	0			39	70477	5	2	5	2			62	70477	16	1	15	1			25	70477	11	0	4	0		28	70477	5	1	1	1		0	0	0	0	0	0		90	70477	23	4
DDX46_HUMAN	0	0	0	0	0	0			19	117803	6	1	5	1			93	117803	13	3	11	3			0	0	0	0	0	0		0	0	0	0	0	0		0	0	0	0	0	0		0	0	0	0
DDX5_HUMAN	0	0	0	0	0	0			256	69618	19	8	19	8			329	69618	21	9	19	9			80	69618	12	3	9	2		144	69618	9	5	6	4		202	69618	11	7	11	7		252	69618	17	7
DDX52_HUMAN	0	0	0	0	0	0			0	0	0	0	0	0			0	0	0	0	0	0			0	0	0	0	0	0		0	0	0	0	0	0		0	0	0	0	0	0		13	67798	5	0
DEF1_HUMAN	47	10536	2	2	2	2			0	0	0	0	0	0			0	0	0	0	0	0			0	0	0	0	0	0		19	10536	1	0	1	0		0	0	0	0	0	0		20	10536	1	0
DEF3_HUMAN	47	10580	2	2	2	2			0	0	0	0	0	0			0	0	0	0	0	0			0	0	0	0	0	0		19	10580	1	0	1	0		0	0	0	0	0	0		20	10580	1	0
DEFM_HUMAN	0	0	0	0	0	0			0	0	0	0	0	0			21	27452	1	0	1	0			0	0	0	0	0	0		0	0	0	0	0	0		0	0	0	0	0	0		0	0	0	0
DESP_HUMAN	1006	334021	82	43	72	40			349	334021	47	12	45	12			550	334021	75	15	73	15			66	334021	14	2	13	2		34	334021	10	1	10	1		0	0	0	0	0	0		56	334021	17	2
DGCR8_HUMAN	0	0	0	0	0	0			0	0	0	0	0	0			0	0	0	0	0	0			0	0	0	0	0	0		0	0	0	0	0	0		0	0	0	0	0	0		0	0	0	0
DGKA_HUMAN	13	83945	3	0	2	0			0	0	0	0	0	0			0	0	0	0	0	0			0	0	0	0	0	0		0	0	0	0	0	0		0	0	0	0	0	0		0	0	0	0
DHB4_HUMAN	0	0	0	0	0	0			24	80092	2	0	2	0			100	80092	6	2	6	2			0	0	0	0	0	0		0	0	0	0	0	0		0	0	0	0	0	0		20	80092	3	0
DHX15_HUMAN	0	0	0	0	0	0			0	0	0	0	0	0			39	91673	5	1	5	1			0	0	0	0	0	0		20	91673	2	0	2	0		0	0	0	0	0	0		17	91673	4	0
DHX29_HUMAN	0	0	0	0	0	0			31	156222	5	1	4	1			0	0	0	0	0	0			0	0	0	0	0	0		0	0	0	0	0	0		0	0	0	0	0	0		0	0	0	0
DHX30_HUMAN	0	0	0	0	0	0			248	134938	31	7	30	6			217	134938	26	6	26	6			16	134938	5	0	4	0		24	134938	4	0	4	0		0	0	0	0	0	0		156	134938	21	6
DHX36_HUMAN	0	0	0	0	0	0			0	0	0	0	0	0			50	115600	4	1	4	1			0	0	0	0	0	0		0	0	0	0	0	0		0	0	0	0	0	0		0	0	0	0
DHX9_HUMAN	0	0	0	0	0	0			252	142181	27	8	25	8			296	142181	22	9	21	9			15	142181	6	0	6	0		19	142181	1	0	1	0		67	142181	4	2	4	2		73	142181	28	1
DIC_HUMAN	0	0	0	0	0	0			0	0	0	0	0	0			23	31718	4	0	4	0			0	0	0	0	0	0		0	0	0	0	0	0		0	0	0	0	0	0		0	0	0	0
DMBT1_HUMAN	29	268039	1	0	1	0			0	0	0	0	0	0			0	0	0	0	0	0			0	0	0	0	0	0		0	0	0	0	0	0		0	0	0	0	0	0		0	0	0	0
DNA2_HUMAN	0	0	0	0	0	0			0	0	0	0	0	0			16	122048	3	0	3	0			0	0	0	0	0	0		0	0	0	0	0	0		0	0	0	0	0	0		0	0	0	0
DNJA2_HUMAN	0	0	0	0	0	0			0	0	0	0	0	0			17	46344	3	0	2	0			0	0	0	0	0	0		0	0	0	0	0	0		0	0	0	0	0	0		0	0	0	0
DNJB6_HUMAN	0	0	0	0	0	0			0	0	0	0	0	0			26	36122	2	0	2	0			0	0	0	0	0	0		0	0	0	0	0	0		0	0	0	0	0	0		0	0	0	0
DNJC9_HUMAN	0	0	0	0	0	0			0	0	0	0	0	0			0	0	0	0	0	0			0	0	0	0	0	0		0	0	0	0	0	0		0	0	0	0	0	0		22	30062	1	0
DNLI3_HUMAN	0	0	0	0	0	0			83	114317	8	3	8	3			139	114317	14	3	14	3			0	0	0	0	0	0		21	114317	6	0	5	0		46	114317	6	0	6	0		0	0	0	0
DOCK9_HUMAN	0	0	0	0	0	0			25	238519	3	0	3	0			63	238519	8	2	8	2			0	0	0	0	0	0		0	0	0	0	0	0		0	0	0	0	0	0		0	0	0	0
DPM1_HUMAN	0	0	0	0	0	0			25	29673	1	0	1	0			66	29673	2	2	2	2			0	0	0	0	0	0		0	0	0	0	0	0		0	0	0	0	0	0		13	29673	2	0
DPOD1_HUMAN	25	125035	2	1	2	1			0	0	0	0	0	0			0	0	0	0	0	0			0	0	0	0	0	0		0	0	0	0	0	0		0	0	0	0	0	0		0	0	0	0
DR9C7_HUMAN	13	35525	1	0	1	0			0	0	0	0	0	0			0	0	0	0	0	0			0	0	0	0	0	0		0	0	0	0	0	0		0	0	0	0	0	0		0	0	0	0
DRG1_HUMAN	0	0	0	0	0	0			0	0	0	0	0	0			22	40802	2	0	2	0			0	0	0	0	0	0		0	0	0	0	0	0		0	0	0	0	0	0		0	0	0	0
DRP2_HUMAN	32	109091	2	1	2	1			0	0	0	0	0	0			0	0	0	0	0	0			0	0	0	0	0	0		0	0	0	0	0	0		0	0	0	0	0	0		0	0	0	0
DSC1_HUMAN	182	101406	8	6	8	6			36	101406	9	0	8	0			50	101406	8	1	8	1			20	101406	3	0	3	0		0	0	0	0	0	0		0	0	0	0	0	0		19	101406	4	0
DSC3_HUMAN	15	101218	2	0	2	0			0	0	0	0	0	0			0	0	0	0	0	0			0	0	0	0	0	0		0	0	0	0	0	0		0	0	0	0	0	0		0	0	0	0
DSG1_HUMAN	578	114702	22	17	20	15			213	114702	15	7	14	7			333	114702	15	8	14	8			69	114702	7	1	7	1		31	114702	1	1	1	1		0	0	0	0	0	0		74	114702	6	2
DSRAD_HUMAN	0	0	0	0	0	0			18	137178	3	0	3	0			39	137178	4	0	4	0			0	0	0	0	0	0		19	137178	1	0	1	0		0	0	0	0	0	0		19	137178	5	0
DYH14_HUMAN	36	403916	5	1	5	1			0	0	0	0	0	0			0	0	0	0	0	0			0	0	0	0	0	0		0	0	0	0	0	0		0	0	0	0	0	0		0	0	0	0
DYHC2_HUMAN	14	495790	5	0	5	0			0	0	0	0	0	0			0	0	0	0	0	0			0	0	0	0	0	0		0	0	0	0	0	0		0	0	0	0	0	0		0	0	0	0
DYN2_HUMAN	32	98345	2	1	2	1			0	0	0	0	0	0			0	0	0	0	0	0			0	0	0	0	0	0		0	0	0	0	0	0		0	0	0	0	0	0		0	0	0	0
ECHA_HUMAN	0	0	0	0	0	0			26	83688	4	0	4	0			114	83688	13	3	12	3			38	83688	3	1	3	1		14	83688	3	0	3	0		0	0	0	0	0	0		167	83688	19	4
ECHB_HUMAN	0	0	0	0	0	0			0	0	0	0	0	0			33	51547	3	0	3	0			0	0	0	0	0	0		0	0	0	0	0	0		0	0	0	0	0	0		48	51547	8	1
ECM1_HUMAN	59	62232	2	2	2	2			29	62232	2	0	2	0			18	62232	1	0	1	0			24	62232	1	0	1	0		0	0	0	0	0	0		0	0	0	0	0	0		0	0	0	0
EDNRA_HUMAN	24	49887	1	1	1	1			0	0	0	0	0	0			0	0	0	0	0	0			0	0	0	0	0	0		0	0	0	0	0	0		0	0	0	0	0	0		0	0	0	0
EF1A1_HUMAN	142	50451	5	4	5	4			176	50451	13	7	10	6			97	50451	13	4	9	4			32	50451	4	1	3	1		0	0	0	0	0	0		54	50451	4	2	4	2		0	0	0	0
EF1A2_HUMAN	142	50780	5	4	5	4			0	0	0	0	0	0			0	0	0	0	0	0			32	50780	4	1	3	1		0	0	0	0	0	0		54	50780	4	2	4	2		0	0	0	0
EF1A3_HUMAN	142	50495	5	4	5	4			176	50495	13	7	10	6			97	50495	13	4	9	4			32	50495	4	1	3	1		0	0	0	0	0	0		54	50495	4	2	4	2		45	50495	11	1
EF2_HUMAN	63	96246	2	2	2	2			0	0	0	0	0	0			17	96246	2	0	2	0			0	0	0	0	0	0		0	0	0	0	0	0		0	0	0	0	0	0		25	96246	4	1
EFC4B_HUMAN	19	45963	1	0	1	0			0	0	0	0	0	0			0	0	0	0	0	0			0	0	0	0	0	0		0	0	0	0	0	0		0	0	0	0	0	0		0	0	0	0
EFTU_HUMAN	77	49852	4	2	4	2			0	0	0	0	0	0			0	0	0	0	0	0			0	0	0	0	0	0		0	0	0	0	0	0		0	0	0	0	0	0		32	49852	1	1
EI2BD_HUMAN	0	0	0	0	0	0			0	0	0	0	0	0			42	58035	1	1	1	1			0	0	0	0	0	0		0	0	0	0	0	0		0	0	0	0	0	0		14	58035	1	0
EID2_HUMAN	0	0	0	0	0	0			0	0	0	0	0	0			16	25289	1	0	1	0			0	0	0	0	0	0		0	0	0	0	0	0		0	0	0	0	0	0		0	0	0	0
EIF3A_HUMAN	0	0	0	0	0	0			0	0	0	0	0	0			28	166867	12	1	9	1			0	0	0	0	0	0		0	0	0	0	0	0		0	0	0	0	0	0		0	0	0	0
EIF3B_HUMAN	0	0	0	0	0	0			0	0	0	0	0	0			41	92823	9	0	9	0			0	0	0	0	0	0		0	0	0	0	0	0		0	0	0	0	0	0		0	0	0	0
EIF3C_HUMAN	0	0	0	0	0	0			0	0	0	0	0	0			51	105962	5	1	4	1			0	0	0	0	0	0		0	0	0	0	0	0		0	0	0	0	0	0		0	0	0	0
EIF3D_HUMAN	0	0	0	0	0	0			0	0	0	0	0	0			37	64560	4	1	4	1			0	0	0	0	0	0		0	0	0	0	0	0		0	0	0	0	0	0		0	0	0	0
EIF3K_HUMAN	0	0	0	0	0	0			0	0	0	0	0	0			25	25329	1	0	1	0			0	0	0	0	0	0		0	0	0	0	0	0		0	0	0	0	0	0		0	0	0	0
EIF3L_HUMAN	0	0	0	0	0	0			0	0	0	0	0	0			71	66912	2	1	2	1			0	0	0	0	0	0		0	0	0	0	0	0		0	0	0	0	0	0		0	0	0	0
EIFCL_HUMAN	0	0	0	0	0	0			0	0	0	0	0	0			51	106091	5	1	4	1			0	0	0	0	0	0		0	0	0	0	0	0		0	0	0	0	0	0		0	0	0	0
ELAV1_HUMAN	0	0	0	0	0	0			81	36240	10	3	9	3			142	36240	12	4	9	4			27	36240	4	0	4	0		0	0	0	0	0	0		113	36240	6	4	5	4		151	36240	12	5
EMC2_HUMAN	0	0	0	0	0	0			0	0	0	0	0	0			0	0	0	0	0	0			0	0	0	0	0	0		0	0	0	0	0	0		0	0	0	0	0	0		14	34982	1	0
EMD_HUMAN	0	0	0	0	0	0			25	29033	3	0	3	0			52	29033	3	1	3	1			0	0	0	0	0	0		0	0	0	0	0	0		0	0	0	0	0	0		0	0	0	0
EMSA1_HUMAN	0	0	0	0	0	0			141	115431	11	4	11	4			277	115431	16	7	14	6			29	115431	3	0	3	0		13	115431	1	0	1	0		0	0	0	0	0	0		0	0	0	0
ENOA_HUMAN	117	47481	8	5	8	5			0	0	0	0	0	0			53	47481	2	2	2	2			0	0	0	0	0	0		0	0	0	0	0	0		0	0	0	0	0	0		106	47481	11	5
ENOB_HUMAN	0	0	0	0	0	0			0	0	0	0	0	0			33	47299	2	1	2	1			0	0	0	0	0	0		0	0	0	0	0	0		0	0	0	0	0	0		0	0	0	0
ENPL_HUMAN	0	0	0	0	0	0			0	0	0	0	0	0			17	92696	3	0	3	0			0	0	0	0	0	0		0	0	0	0	0	0		0	0	0	0	0	0		15	92696	3	0
EPG5_HUMAN	0	0	0	0	0	0			20	295201	5	2	2	1			0	0	0	0	0	0			0	0	0	0	0	0		0	0	0	0	0	0		0	0	0	0	0	0		0	0	0	0
EPIPL_HUMAN	0	0	0	0	0	0			0	0	0	0	0	0			19	557674	6	0	6	0			0	0	0	0	0	0		0	0	0	0	0	0		0	0	0	0	0	0		0	0	0	0
EPN1_HUMAN	0	0	0	0	0	0			0	0	0	0	0	0			63	60370	4	1	3	1			0	0	0	0	0	0		0	0	0	0	0	0		0	0	0	0	0	0		0	0	0	0
ERBB3_HUMAN	0	0	0	0	0	0			0	0	0	0	0	0			0	0	0	0	0	0			0	0	0	0	0	0		0	0	0	0	0	0		0	0	0	0	0	0		16	151424	2	0
ERLN1_HUMAN	0	0	0	0	0	0			0	0	0	0	0	0			0	0	0	0	0	0			0	0	0	0	0	0		0	0	0	0	0	0		0	0	0	0	0	0		65	39072	6	2
ERLN2_HUMAN	0	0	0	0	0	0			0	0	0	0	0	0			0	0	0	0	0	0			0	0	0	0	0	0		0	0	0	0	0	0		0	0	0	0	0	0		66	38044	4	2
ESRP1_HUMAN	0	0	0	0	0	0			74	76449	3	1	3	1			0	0	0	0	0	0			0	0	0	0	0	0		0	0	0	0	0	0		0	0	0	0	0	0		51	76449	4	1
EST1A_HUMAN	0	0	0	0	0	0			0	0	0	0	0	0			20	161503	3	0	3	0			0	0	0	0	0	0		0	0	0	0	0	0		0	0	0	0	0	0		0	0	0	0
EWS_HUMAN	0	0	0	0	0	0			17	68721	2	0	2	0			41	68721	4	1	4	1			0	0	0	0	0	0		0	0	0	0	0	0		0	0	0	0	0	0		0	0	0	0
EXOS5_HUMAN	0	0	0	0	0	0			0	0	0	0	0	0			23	25746	1	0	1	0			0	0	0	0	0	0		0	0	0	0	0	0		0	0	0	0	0	0		0	0	0	0
EXOSX_HUMAN	0	0	0	0	0	0			0	0	0	0	0	0			0	0	0	0	0	0			0	0	0	0	0	0		0	0	0	0	0	0		0	0	0	0	0	0		29	101566	4	1
EZRI_HUMAN	32	69484	3	1	3	1			85	69484	10	4	9	4			186	69484	16	5	13	5			34	69484	10	1	6	1		36	69484	2	1	2	1		0	0	0	0	0	0		199	69484	32	8
F120A_HUMAN	0	0	0	0	0	0			288	123008	16	8	16	8			309	123008	29	9	27	9			32	123008	3	1	3	1		47	123008	3	1	3	1		0	0	0	0	0	0		173	123008	12	4
F122B_HUMAN	0	0	0	0	0	0			31	27139	1	1	1	1			76	27139	4	2	4	2			19	27139	1	0	1	0		0	0	0	0	0	0		0	0	0	0	0	0		0	0	0	0
FA83B_HUMAN	0	0	0	0	0	0			0	0	0	0	0	0			23	115185	3	0	3	0			0	0	0	0	0	0		0	0	0	0	0	0		0	0	0	0	0	0		0	0	0	0
FA83H_HUMAN	0	0	0	0	0	0			0	0	0	0	0	0			44	127557	3	1	3	1			0	0	0	0	0	0		0	0	0	0	0	0		0	0	0	0	0	0		0	0	0	0
FA8A1_HUMAN	0	0	0	0	0	0			0	0	0	0	0	0			14	44495	1	0	1	0			0	0	0	0	0	0		0	0	0	0	0	0		0	0	0	0	0	0		0	0	0	0
FA98A_HUMAN	0	0	0	0	0	0			0	0	0	0	0	0			48	55823	2	1	2	1			0	0	0	0	0	0		0	0	0	0	0	0		0	0	0	0	0	0		14	55823	1	0
FABP5_HUMAN	61	15497	2	2	2	2			0	0	0	0	0	0			91	15497	3	1	3	1			0	0	0	0	0	0		0	0	0	0	0	0		0	0	0	0	0	0		0	0	0	0
FABPH_HUMAN	107	14906	3	2	3	2			0	0	0	0	0	0			0	0	0	0	0	0			0	0	0	0	0	0		0	0	0	0	0	0		0	0	0	0	0	0		0	0	0	0
FAKD5_HUMAN	0	0	0	0	0	0			16	87488	2	0	2	0			0	0	0	0	0	0			0	0	0	0	0	0		0	0	0	0	0	0		0	0	0	0	0	0		0	0	0	0
FAM3C_HUMAN	0	0	0	0	0	0			0	0	0	0	0	0			0	0	0	0	0	0			0	0	0	0	0	0		0	0	0	0	0	0		0	0	0	0	0	0		23	24950	2	0
FAS_HUMAN	51	275877	3	2	3	2			0	0	0	0	0	0			34	275877	2	1	2	1			0	0	0	0	0	0		0	0	0	0	0	0		0	0	0	0	0	0		23	275877	6	0
FBX50_HUMAN	91	30942	1	1	1	1			0	0	0	0	0	0			0	0	0	0	0	0			0	0	0	0	0	0		0	0	0	0	0	0		0	0	0	0	0	0		0	0	0	0
FCHO2_HUMAN	0	0	0	0	0	0			0	0	0	0	0	0			25	89382	3	1	3	1			0	0	0	0	0	0		0	0	0	0	0	0		0	0	0	0	0	0		0	0	0	0
FHOD1_HUMAN	22	127328	2	0	2	0			0	0	0	0	0	0			0	0	0	0	0	0			0	0	0	0	0	0		0	0	0	0	0	0		0	0	0	0	0	0		0	0	0	0
FILA_HUMAN	0	0	0	0	0	0			19	435036	2	0	2	0			0	0	0	0	0	0			0	0	0	0	0	0		0	0	0	0	0	0		0	0	0	0	0	0		0	0	0	0
FILA2_HUMAN	101	249296	10	4	8	3			70	249296	4	2	4	2			68	249296	4	2	4	2			0	0	0	0	0	0		0	0	0	0	0	0		0	0	0	0	0	0		25	249296	1	1
FIP1_HUMAN	0	0	0	0	0	0			65	66601	1	1	1	1			43	66601	2	1	2	1			0	0	0	0	0	0		19	66601	2	0	2	0		0	0	0	0	0	0		48	66601	6	2
FLNA_HUMAN	0	0	0	0	0	0			0	0	0	0	0	0			0	0	0	0	0	0			0	0	0	0	0	0		0	0	0	0	0	0		0	0	0	0	0	0		19	283301	4	0
FMR1_HUMAN	0	0	0	0	0	0			250	71473	22	9	18	9			188	71473	27	8	19	7			147	71473	15	6	9	3		156	71473	14	5	8	3		48	71473	7	1	6	1		164	71473	24	5
FREM3_HUMAN	55	238943	3	1	3	1			0	0	0	0	0	0			0	0	0	0	0	0			0	0	0	0	0	0		0	0	0	0	0	0		0	0	0	0	0	0		0	0	0	0
FRIH_HUMAN	0	0	0	0	0	0			0	0	0	0	0	0			0	0	0	0	0	0			0	0	0	0	0	0		0	0	0	0	0	0		0	0	0	0	0	0		15	21383	2	0
FRYL_HUMAN	0	0	0	0	0	0			0	0	0	0	0	0			0	0	0	0	0	0			0	0	0	0	0	0		0	0	0	0	0	0		0	0	0	0	0	0		226	342177	49	9
FUBP3_HUMAN	0	0	0	0	0	0			52	61944	13	2	12	2			115	61944	17	2	16	2			0	0	0	0	0	0		19	61944	1	0	1	0		0	0	0	0	0	0		22	61944	8	0
FUS_HUMAN	0	0	0	0	0	0			62	53622	5	2	5	2			95	53622	7	3	7	3			195	53622	13	4	5	1		158	53622	12	3	4	1		76	53622	4	2	4	2		23	53622	7	0
FXR1_HUMAN	0	0	0	0	0	0			519	70020	39	15	29	15			576	70020	54	14	30	12			347	70020	44	10	14	4		448	70020	37	12	12	7		140	70020	14	4	13	4		389	70020	44	14
FXR2_HUMAN	0	0	0	0	0	0			260	74520	21	7	19	7			168	74520	27	4	20	4			129	74520	22	5	11	2		268	74520	23	7	8	4		58	74520	8	2	7	2		161	74520	24	6
G3BP1_HUMAN	0	0	0	0	0	0			330	52189	19	11	13	7			344	52189	22	10	14	8			29	52189	1	1	1	1		0	0	0	0	0	0		70	52189	2	1	2	1		148	52189	14	7
G3BP2_HUMAN	0	0	0	0	0	0			167	54145	15	6	13	5			121	54145	17	4	12	3			23	54145	1	0	1	0		0	0	0	0	0	0		0	0	0	0	0	0		35	54145	4	1
G3P_HUMAN	275	36201	10	7	8	7			86	36201	4	1	4	1			67	36201	4	1	4	1			57	36201	4	2	3	2		25	36201	5	0	4	0		0	0	0	0	0	0		33	36201	5	1
G6PI_HUMAN	0	0	0	0	0	0			0	0	0	0	0	0			0	0	0	0	0	0			0	0	0	0	0	0		0	0	0	0	0	0		0	0	0	0	0	0		0	0	0	0
GAK_HUMAN	0	0	0	0	0	0			0	0	0	0	0	0			18	144583	3	0	3	0			0	0	0	0	0	0		0	0	0	0	0	0		0	0	0	0	0	0		0	0	0	0
GAPD1_HUMAN	0	0	0	0	0	0			0	0	0	0	0	0			0	0	0	0	0	0			0	0	0	0	0	0		0	0	0	0	0	0		0	0	0	0	0	0		402	166359	46	14
GAR1_HUMAN	0	0	0	0	0	0			0	0	0	0	0	0			18	22505	1	0	1	0			0	0	0	0	0	0		0	0	0	0	0	0		0	0	0	0	0	0		0	0	0	0
GCDH_HUMAN	0	0	0	0	0	0			0	0	0	0	0	0			0	0	0	0	0	0			0	0	0	0	0	0		0	0	0	0	0	0		0	0	0	0	0	0		58	48610	11	2
GCP2_HUMAN	0	0	0	0	0	0			0	0	0	0	0	0			53	103096	9	2	9	2			0	0	0	0	0	0		0	0	0	0	0	0		0	0	0	0	0	0		0	0	0	0
GCP3_HUMAN	0	0	0	0	0	0			0	0	0	0	0	0			70	104304	4	2	4	2			0	0	0	0	0	0		0	0	0	0	0	0		0	0	0	0	0	0		0	0	0	0
GCP4_HUMAN	0	0	0	0	0	0			0	0	0	0	0	0			22	76555	4	0	4	0			0	0	0	0	0	0		0	0	0	0	0	0		0	0	0	0	0	0		0	0	0	0
GCP6_HUMAN	0	0	0	0	0	0			0	0	0	0	0	0			22	202425	1	0	1	0			20	202425	1	0	1	0		17	202425	2	0	2	0		0	0	0	0	0	0		0	0	0	0
GEMI2_HUMAN	0	0	0	0	0	0			0	0	0	0	0	0			62	32021	2	1	2	1			0	0	0	0	0	0		0	0	0	0	0	0		0	0	0	0	0	0		0	0	0	0
GEMI4_HUMAN	15	121728	2	0	2	0			90	121728	12	3	12	3			187	121728	14	3	14	3			21	121728	4	0	4	0		15	121728	5	0	5	0		54	121728	5	2	5	2		0	0	0	0
GEMI5_HUMAN	0	0	0	0	0	0			14	170821	2	0	2	0			81	170821	6	2	6	2			0	0	0	0	0	0		0	0	0	0	0	0		0	0	0	0	0	0		81	170821	3	1
GEMI6_HUMAN	0	0	0	0	0	0			14	18983	1	0	1	0			25	18983	3	0	3	0			0	0	0	0	0	0		0	0	0	0	0	0		0	0	0	0	0	0		0	0	0	0
GFAP_HUMAN	0	0	0	0	0	0			0	0	0	0	0	0			0	0	0	0	0	0			0	0	0	0	0	0		0	0	0	0	0	0		0	0	0	0	0	0		0	0	0	0
GFPT1_HUMAN	0	0	0	0	0	0			0	0	0	0	0	0			36	79555	2	1	2	1			0	0	0	0	0	0		0	0	0	0	0	0		0	0	0	0	0	0		0	0	0	0
GGCT_HUMAN	169	21222	5	5	5	5			0	0	0	0	0	0			123	21222	2	2	2	2			0	0	0	0	0	0		0	0	0	0	0	0		0	0	0	0	0	0		0	0	0	0
GHC1_HUMAN	0	0	0	0	0	0			0	0	0	0	0	0			20	34904	2	0	2	0			0	0	0	0	0	0		0	0	0	0	0	0		0	0	0	0	0	0		0	0	0	0
GNAL_HUMAN	0	0	0	0	0	0			0	0	0	0	0	0			38	44794	2	1	2	1			0	0	0	0	0	0		0	0	0	0	0	0		0	0	0	0	0	0		18	44794	2	0
GOG8H_HUMAN	40	71926	4	1	2	1			0	0	0	0	0	0			0	0	0	0	0	0			0	0	0	0	0	0		0	0	0	0	0	0		0	0	0	0	0	0		0	0	0	0
GOG8I_HUMAN	40	71799	4	1	2	1			0	0	0	0	0	0			0	0	0	0	0	0			0	0	0	0	0	0		0	0	0	0	0	0		0	0	0	0	0	0		0	0	0	0
GOG8J_HUMAN	40	72244	4	1	2	1			0	0	0	0	0	0			0	0	0	0	0	0			0	0	0	0	0	0		0	0	0	0	0	0		0	0	0	0	0	0		0	0	0	0
GOG8K_HUMAN	40	69291	4	1	2	1			0	0	0	0	0	0			0	0	0	0	0	0			0	0	0	0	0	0		0	0	0	0	0	0		0	0	0	0	0	0		0	0	0	0
GOG8M_HUMAN	40	71910	4	1	2	1			0	0	0	0	0	0			0	0	0	0	0	0			0	0	0	0	0	0		0	0	0	0	0	0		0	0	0	0	0	0		0	0	0	0
GOGA3_HUMAN	32	167765	3	1	3	1			0	0	0	0	0	0			27	167765	7	1	7	1			0	0	0	0	0	0		0	0	0	0	0	0		0	0	0	0	0	0		0	0	0	0
GOGA4_HUMAN	0	0	0	0	0	0			31	261892	6	1	6	1			0	0	0	0	0	0			0	0	0	0	0	0		0	0	0	0	0	0		0	0	0	0	0	0		0	0	0	0
GP116_HUMAN	29	151870	1	1	1	1			0	0	0	0	0	0			0	0	0	0	0	0			0	0	0	0	0	0		0	0	0	0	0	0		0	0	0	0	0	0		0	0	0	0
GRP75_HUMAN	81	73920	5	2	5	2			246	73920	9	7	9	7			284	73920	13	7	13	7			16	73920	4	0	3	0		26	73920	3	0	3	0		0	0	0	0	0	0		191	73920	10	6
GRP78_HUMAN	65	72402	6	2	6	2			128	72402	9	4	9	4			243	72402	19	9	18	9			37	72402	4	1	4	1		0	0	0	0	0	0		0	0	0	0	0	0		153	72402	15	5
GSDMA_HUMAN	44	49619	3	1	3	1			0	0	0	0	0	0			114	49619	5	1	5	1			0	0	0	0	0	0		0	0	0	0	0	0		0	0	0	0	0	0		0	0	0	0
GSE1_HUMAN	0	0	0	0	0	0			22	136366	3	0	3	0			0	0	0	0	0	0			14	136366	2	0	2	0		0	0	0	0	0	0		0	0	0	0	0	0		0	0	0	0
GSLG1_HUMAN	0	0	0	0	0	0			0	0	0	0	0	0			61	138341	8	1	8	1			19	138341	1	0	1	0		0	0	0	0	0	0		0	0	0	0	0	0		36	138341	6	1
GSTP1_HUMAN	39	23569	1	1	1	1			0	0	0	0	0	0			0	0	0	0	0	0			0	0	0	0	0	0		0	0	0	0	0	0		0	0	0	0	0	0		0	0	0	0
GT251_HUMAN	0	0	0	0	0	0			28	71933	2	0	2	0			44	71933	5	1	5	1			0	0	0	0	0	0		0	0	0	0	0	0		0	0	0	0	0	0		0	0	0	0
GTF2I_HUMAN	0	0	0	0	0	0			0	0	0	0	0	0			17	112859	5	0	5	0			0	0	0	0	0	0		0	0	0	0	0	0		0	0	0	0	0	0		52	112859	5	1
H13_HUMAN	0	0	0	0	0	0			26	22336	10	1	3	1			15	22336	15	0	3	0			0	0	0	0	0	0		0	0	0	0	0	0		0	0	0	0	0	0		45	22336	11	1
H1X_HUMAN	0	0	0	0	0	0			0	0	0	0	0	0			27	22474	4	0	4	0			0	0	0	0	0	0		0	0	0	0	0	0		0	0	0	0	0	0		0	0	0	0
H2A1_HUMAN	0	0	0	0	0	0			32	14083	4	1	3	1			38	14083	1	1	1	1			0	0	0	0	0	0		0	0	0	0	0	0		0	0	0	0	0	0		28	14083	2	0
H2A1A_HUMAN	0	0	0	0	0	0			0	0	0	0	0	0			38	14225	1	1	1	1			0	0	0	0	0	0		0	0	0	0	0	0		0	0	0	0	0	0		28	14225	2	0
H2A1B_HUMAN	0	0	0	0	0	0			32	14127	4	1	3	1			38	14127	1	1	1	1			0	0	0	0	0	0		0	0	0	0	0	0		0	0	0	0	0	0		28	14127	2	0
H2A1C_HUMAN	0	0	0	0	0	0			32	14097	4	1	3	1			38	14097	1	1	1	1			0	0	0	0	0	0		0	0	0	0	0	0		0	0	0	0	0	0		28	14097	2	0
H2A1D_HUMAN	0	0	0	0	0	0			32	14099	4	1	3	1			38	14099	1	1	1	1			0	0	0	0	0	0		0	0	0	0	0	0		0	0	0	0	0	0		28	14099	2	0
H2A1H_HUMAN	0	0	0	0	0	0			32	13898	4	1	3	1			38	13898	1	1	1	1			0	0	0	0	0	0		0	0	0	0	0	0		0	0	0	0	0	0		28	13898	2	0
H2A1J_HUMAN	0	0	0	0	0	0			32	13928	4	1	3	1			38	13928	1	1	1	1			0	0	0	0	0	0		0	0	0	0	0	0		0	0	0	0	0	0		28	13928	2	0
H2A2A_HUMAN	0	0	0	0	0	0			32	14087	4	1	3	1			38	14087	1	1	1	1			0	0	0	0	0	0		0	0	0	0	0	0		0	0	0	0	0	0		28	14087	2	0
H2A2B_HUMAN	0	0	0	0	0	0			0	0	0	0	0	0			38	13987	1	1	1	1			0	0	0	0	0	0		0	0	0	0	0	0		0	0	0	0	0	0		0	0	0	0
H2A2C_HUMAN	0	0	0	0	0	0			32	13980	4	1	3	1			38	13980	1	1	1	1			0	0	0	0	0	0		0	0	0	0	0	0		0	0	0	0	0	0		28	13980	2	0
H2A3_HUMAN	0	0	0	0	0	0			32	14113	4	1	3	1			38	14113	1	1	1	1			0	0	0	0	0	0		0	0	0	0	0	0		0	0	0	0	0	0		28	14113	2	0
H2AJ_HUMAN	0	0	0	0	0	0			32	14011	4	1	3	1			38	14011	1	1	1	1			0	0	0	0	0	0		0	0	0	0	0	0		0	0	0	0	0	0		28	14011	2	0
H2AV_HUMAN	0	0	0	0	0	0			0	0	0	0	0	0			38	13501	1	1	1	1			0	0	0	0	0	0		0	0	0	0	0	0		0	0	0	0	0	0		28	13501	2	0
H2AX_HUMAN	0	0	0	0	0	0			0	0	0	0	0	0			38	15135	1	1	1	1			0	0	0	0	0	0		0	0	0	0	0	0		0	0	0	0	0	0		28	15135	2	0
H2AZ_HUMAN	0	0	0	0	0	0			0	0	0	0	0	0			38	13545	1	1	1	1			0	0	0	0	0	0		0	0	0	0	0	0		0	0	0	0	0	0		28	13545	2	0
H2B1A_HUMAN	30	14159	3	1	3	1			0	0	0	0	0	0			0	0	0	0	0	0			0	0	0	0	0	0		27	14159	3	1	2	1		0	0	0	0	0	0		0	0	0	0
H2B1B_HUMAN	30	13942	5	1	5	1			72	13942	3	2	3	2			82	13942	4	2	4	2			0	0	0	0	0	0		27	13942	3	1	2	1		0	0	0	0	0	0		106	13942	8	4
H2B1C_HUMAN	0	0	0	0	0	0			72	13898	3	2	3	2			0	0	0	0	0	0			0	0	0	0	0	0		27	13898	3	1	2	1		0	0	0	0	0	0		107	13898	9	4
H2B1D_HUMAN	0	0	0	0	0	0			72	13928	3	2	3	2			0	0	0	0	0	0			0	0	0	0	0	0		27	13928	3	1	2	1		0	0	0	0	0	0		107	13928	9	4
H2B1H_HUMAN	0	0	0	0	0	0			72	13884	3	2	3	2			0	0	0	0	0	0			0	0	0	0	0	0		27	13884	3	1	2	1		0	0	0	0	0	0		107	13884	9	4
H2B1J_HUMAN	30	13896	5	1	5	1			72	13896	3	2	3	2			82	13896	4	2	4	2			0	0	0	0	0	0		27	13896	3	1	2	1		0	0	0	0	0	0		106	13896	8	4
H2B1K_HUMAN	0	0	0	0	0	0			72	13882	3	2	3	2			0	0	0	0	0	0			0	0	0	0	0	0		27	13882	3	1	2	1		0	0	0	0	0	0		107	13882	9	4
H2B1L_HUMAN	0	0	0	0	0	0			72	13944	3	2	3	2			0	0	0	0	0	0			0	0	0	0	0	0		27	13944	3	1	2	1		0	0	0	0	0	0		107	13944	9	4
H2B1M_HUMAN	0	0	0	0	0	0			72	13981	3	2	3	2			0	0	0	0	0	0			0	0	0	0	0	0		27	13981	3	1	2	1		0	0	0	0	0	0		107	13981	9	4
H2B1N_HUMAN	0	0	0	0	0	0			72	13914	3	2	3	2			0	0	0	0	0	0			0	0	0	0	0	0		27	13914	3	1	2	1		0	0	0	0	0	0		107	13914	9	4
H2B1O_HUMAN	30	13898	5	1	5	1			72	13898	3	2	3	2			82	13898	4	2	4	2			0	0	0	0	0	0		27	13898	3	1	2	1		0	0	0	0	0	0		106	13898	8	4
H2B2C_HUMAN	0	0	0	0	0	0			0	0	0	0	0	0			36	21971	3	1	2	1			0	0	0	0	0	0		0	0	0	0	0	0		0	0	0	0	0	0		0	0	0	0
H2B2D_HUMAN	0	0	0	0	0	0			0	0	0	0	0	0			36	18406	3	1	2	1			0	0	0	0	0	0		0	0	0	0	0	0		0	0	0	0	0	0		0	0	0	0
H2B2E_HUMAN	30	13912	5	1	5	1			72	13912	3	2	3	2			82	13912	4	2	4	2			0	0	0	0	0	0		27	13912	3	1	2	1		0	0	0	0	0	0		106	13912	8	4
H2B2F_HUMAN	0	0	0	0	0	0			72	13912	3	2	3	2			0	0	0	0	0	0			0	0	0	0	0	0		27	13912	3	1	2	1		0	0	0	0	0	0		107	13912	9	4
H2B3B_HUMAN	0	0	0	0	0	0			0	0	0	0	0	0			82	13900	4	2	4	2			0	0	0	0	0	0		0	0	0	0	0	0		0	0	0	0	0	0		0	0	0	0
H2BFS_HUMAN	0	0	0	0	0	0			72	13936	3	2	3	2			0	0	0	0	0	0			0	0	0	0	0	0		27	13936	3	1	2	1		0	0	0	0	0	0		107	13936	9	4
H31_HUMAN	67	15509	5	2	5	2			45	15509	5	2	4	2			15	15509	8	0	8	0			0	0	0	0	0	0		0	0	0	0	0	0		0	0	0	0	0	0		68	15509	7	2
H31T_HUMAN	67	15613	5	2	5	2			45	15613	5	2	4	2			15	15613	8	0	8	0			0	0	0	0	0	0		0	0	0	0	0	0		0	0	0	0	0	0		68	15613	7	2
H32_HUMAN	67	15436	5	2	5	2			45	15436	5	2	4	2			15	15436	8	0	8	0			0	0	0	0	0	0		0	0	0	0	0	0		0	0	0	0	0	0		68	15436	7	2
H33_HUMAN	67	15376	5	2	5	2			45	15376	5	2	4	2			15	15376	8	0	8	0			0	0	0	0	0	0		0	0	0	0	0	0		0	0	0	0	0	0		68	15376	7	2
H3C_HUMAN	0	0	0	0	0	0			0	0	0	0	0	0			0	0	0	0	0	0			0	0	0	0	0	0		0	0	0	0	0	0		0	0	0	0	0	0		0	0	0	0
H4_HUMAN	60	11360	3	2	3	2			19	11360	2	0	2	0			0	0	0	0	0	0			0	0	0	0	0	0		0	0	0	0	0	0		0	0	0	0	0	0		172	11360	10	5
HBB_HUMAN	51	16102	2	2	2	2			0	0	0	0	0	0			27	16102	3	0	3	0			0	0	0	0	0	0		0	0	0	0	0	0		0	0	0	0	0	0		0	0	0	0
HCK_HUMAN	24	60075	3	0	2	0			0	0	0	0	0	0			0	0	0	0	0	0			0	0	0	0	0	0		0	0	0	0	0	0		0	0	0	0	0	0		0	0	0	0
HDAC1_HUMAN	0	0	0	0	0	0			50	55638	5	1	5	1			74	55638	10	1	8	1			0	0	0	0	0	0		0	0	0	0	0	0		0	0	0	0	0	0		0	0	0	0
HDAC2_HUMAN	0	0	0	0	0	0			0	0	0	0	0	0			39	55899	7	0	5	0			0	0	0	0	0	0		0	0	0	0	0	0		0	0	0	0	0	0		0	0	0	0
HEAT1_HUMAN	0	0	0	0	0	0			0	0	0	0	0	0			0	0	0	0	0	0			0	0	0	0	0	0		0	0	0	0	0	0		0	0	0	0	0	0		30	244382	4	1
HEAT2_HUMAN	0	0	0	0	0	0			0	0	0	0	0	0			0	0	0	0	0	0			0	0	0	0	0	0		0	0	0	0	0	0		0	0	0	0	0	0		0	0	0	0
HEMO_HUMAN	0	0	0	0	0	0			0	0	0	0	0	0			27	52385	1	0	1	0			0	0	0	0	0	0		0	0	0	0	0	0		0	0	0	0	0	0		0	0	0	0
HERC2_HUMAN	0	0	0	0	0	0			0	0	0	0	0	0			22	533510	11	0	10	0			35	533510	4	0	4	0		20	533510	7	0	7	0		0	0	0	0	0	0		69	533510	12	1
HEXDC_HUMAN	0	0	0	0	0	0			0	0	0	0	0	0			0	0	0	0	0	0			0	0	0	0	0	0		0	0	0	0	0	0		0	0	0	0	0	0		0	0	0	0
HLTF_HUMAN	0	0	0	0	0	0			0	0	0	0	0	0			14	114883	3	0	3	0			0	0	0	0	0	0		0	0	0	0	0	0		0	0	0	0	0	0		0	0	0	0
HMGA1_HUMAN	0	0	0	0	0	0			0	0	0	0	0	0			39	11669	4	1	4	1			0	0	0	0	0	0		0	0	0	0	0	0		0	0	0	0	0	0		0	0	0	0
HMMR_HUMAN	0	0	0	0	0	0			0	0	0	0	0	0			0	0	0	0	0	0			0	0	0	0	0	0		0	0	0	0	0	0		0	0	0	0	0	0		0	0	0	0
HNRC1_HUMAN	0	0	0	0	0	0			26	32180	5	1	5	1			0	0	0	0	0	0			0	0	0	0	0	0		0	0	0	0	0	0		0	0	0	0	0	0		0	0	0	0
HNRDL_HUMAN	0	0	0	0	0	0			35	46580	5	0	4	0			33	46580	3	0	3	0			0	0	0	0	0	0		0	0	0	0	0	0		0	0	0	0	0	0		47	46580	3	1
HNRH1_HUMAN	0	0	0	0	0	0			0	0	0	0	0	0			22	49484	6	0	5	0			0	0	0	0	0	0		0	0	0	0	0	0		0	0	0	0	0	0		0	0	0	0
HNRH2_HUMAN	0	0	0	0	0	0			0	0	0	0	0	0			0	0	0	0	0	0			0	0	0	0	0	0		0	0	0	0	0	0		0	0	0	0	0	0		14	49517	3	0
HNRH3_HUMAN	0	0	0	0	0	0			0	0	0	0	0	0			0	0	0	0	0	0			0	0	0	0	0	0		0	0	0	0	0	0		0	0	0	0	0	0		19	36960	1	0
HNRL1_HUMAN	0	0	0	0	0	0			0	0	0	0	0	0			21	96250	4	0	4	0			0	0	0	0	0	0		0	0	0	0	0	0		0	0	0	0	0	0		45	96250	5	1
HNRLL_HUMAN	0	0	0	0	0	0			0	0	0	0	0	0			34	60900	2	1	2	1			0	0	0	0	0	0		0	0	0	0	0	0		0	0	0	0	0	0		0	0	0	0
HNRPC_HUMAN	0	0	0	0	0	0			63	33707	6	2	6	2			60	33707	4	1	4	1			0	0	0	0	0	0		0	0	0	0	0	0		0	0	0	0	0	0		87	33707	12	4
HNRPD_HUMAN	0	0	0	0	0	0			74	38581	8	1	7	1			52	38581	4	1	4	1			48	38581	4	2	3	2		31	38581	5	0	3	0		0	0	0	0	0	0		87	38581	4	3
HNRPF_HUMAN	0	0	0	0	0	0			44	45985	3	1	3	1			53	45985	5	1	4	1			0	0	0	0	0	0		0	0	0	0	0	0		0	0	0	0	0	0		57	45985	4	2
HNRPK_HUMAN	56	51230	2	1	2	1			197	51230	13	6	12	6			132	51230	12	4	11	4			31	51230	6	1	6	1		36	51230	4	1	4	1		0	0	0	0	0	0		42	51230	6	2
HNRPL_HUMAN	0	0	0	0	0	0			26	64720	7	0	7	0			122	64720	12	3	11	2			23	64720	2	0	2	0		0	0	0	0	0	0		0	0	0	0	0	0		67	64720	7	1
HNRPM_HUMAN	0	0	0	0	0	0			224	77749	20	6	20	6			256	77749	23	5	17	5			59	77749	8	4	8	4		45	77749	11	1	9	1		0	0	0	0	0	0		190	77749	34	8
HNRPQ_HUMAN	0	0	0	0	0	0			217	69788	20	6	18	6			248	69788	20	7	19	7			18	69788	5	0	4	0		16	69788	6	0	3	0		0	0	0	0	0	0		76	69788	9	3
HNRPR_HUMAN	0	0	0	0	0	0			44	71184	8	2	8	2			130	71184	15	2	15	2			0	0	0	0	0	0		16	71184	6	0	3	0		0	0	0	0	0	0		63	71184	4	3
HNRPU_HUMAN	0	0	0	0	0	0			148	91269	13	4	11	4			120	91269	16	3	14	3			54	91269	2	1	2	1		71	91269	4	1	2	1		0	0	0	0	0	0		82	91269	17	2
HOME3_HUMAN	0	0	0	0	0	0			0	0	0	0	0	0			0	0	0	0	0	0			0	0	0	0	0	0		0	0	0	0	0	0		0	0	0	0	0	0		16	39812	4	0
HORN_HUMAN	204	283140	17	7	8	4			23	283140	4	0	4	0			17	283140	2	0	2	0			0	0	0	0	0	0		0	0	0	0	0	0		0	0	0	0	0	0		20	283140	1	0
HRG_HUMAN	57	60510	2	2	2	2			31	60510	2	1	2	1			0	0	0	0	0	0			0	0	0	0	0	0		0	0	0	0	0	0		0	0	0	0	0	0		0	0	0	0
HS71A_HUMAN	0	0	0	0	0	0			116	70294	10	4	10	4			160	70294	15	4	14	4			0	0	0	0	0	0		0	0	0	0	0	0		0	0	0	0	0	0		0	0	0	0
HS71B_HUMAN	0	0	0	0	0	0			116	70294	10	4	10	4			160	70294	15	4	14	4			0	0	0	0	0	0		0	0	0	0	0	0		0	0	0	0	0	0		0	0	0	0
HS71L_HUMAN	0	0	0	0	0	0			118	70730	8	4	8	4			0	0	0	0	0	0			0	0	0	0	0	0		0	0	0	0	0	0		0	0	0	0	0	0		0	0	0	0
HS90A_HUMAN	240	85006	11	7	9	7			37	85006	5	1	5	1			82	85006	3	1	3	1			36	85006	4	1	4	1		28	85006	2	0	2	0		0	0	0	0	0	0		47	85006	6	1
HS90B_HUMAN	341	83554	17	12	15	12			37	83554	5	1	5	1			78	83554	4	1	4	1			50	83554	4	1	4	1		28	83554	2	0	2	0		0	0	0	0	0	0		59	83554	10	2
HSP71_HUMAN	81	70294	4	3	4	3			0	0	0	0	0	0			0	0	0	0	0	0			40	70294	2	1	2	1		0	0	0	0	0	0		0	0	0	0	0	0		101	70294	8	4
HSP72_HUMAN	0	0	0	0	0	0			0	0	0	0	0	0			178	70263	17	6	14	5			0	0	0	0	0	0		0	0	0	0	0	0		0	0	0	0	0	0		0	0	0	0
HSP7C_HUMAN	152	71082	6	5	6	5			263	71082	25	10	24	10			351	71082	33	10	25	9			51	71082	5	1	4	1		45	71082	8	1	7	1		57	71082	12	1	12	1		186	71082	21	7
HSPB1_HUMAN	93	22826	6	3	6	3			60	22826	2	2	2	2			59	22826	3	2	3	2			0	0	0	0	0	0		0	0	0	0	0	0		0	0	0	0	0	0		73	22826	3	2
HTSF1_HUMAN	0	0	0	0	0	0			0	0	0	0	0	0			39	86371	6	1	5	1			0	0	0	0	0	0		0	0	0	0	0	0		0	0	0	0	0	0		0	0	0	0
HUTH_HUMAN	25	73336	3	1	3	1			0	0	0	0	0	0			25	73336	2	0	2	0			0	0	0	0	0	0		0	0	0	0	0	0		0	0	0	0	0	0		0	0	0	0
HUWE1_HUMAN	0	0	0	0	0	0			0	0	0	0	0	0			328	485523	27	8	27	8			129	485523	13	3	13	3		104	485523	16	3	14	3		112	485523	7	3	7	3		0	0	0	0
I2BP2_HUMAN	0	0	0	0	0	0			0	0	0	0	0	0			72	61728	4	1	4	1			0	0	0	0	0	0		0	0	0	0	0	0		0	0	0	0	0	0		0	0	0	0
I2BPL_HUMAN	0	0	0	0	0	0			49	83576	2	2	2	2			88	83576	9	2	9	2			0	0	0	0	0	0		0	0	0	0	0	0		0	0	0	0	0	0		0	0	0	0
ICMT_HUMAN	0	0	0	0	0	0			0	0	0	0	0	0			0	0	0	0	0	0			0	0	0	0	0	0		0	0	0	0	0	0		0	0	0	0	0	0		0	0	0	0
IF2A_HUMAN	0	0	0	0	0	0			21	36374	1	0	1	0			46	36374	4	1	4	1			16	36374	2	0	2	0		34	36374	1	1	1	1		0	0	0	0	0	0		21	36374	2	0
IF2B1_HUMAN	0	0	0	0	0	0			0	0	0	0	0	0			91	63783	10	4	5	2			0	0	0	0	0	0		0	0	0	0	0	0		0	0	0	0	0	0		0	0	0	0
IF2B2_HUMAN	0	0	0	0	0	0			438	66195	32	16	26	13			527	66195	34	16	23	13			94	66195	7	4	6	4		45	66195	6	2	5	2		0	0	0	0	0	0		122	66195	14	4
IF2B3_HUMAN	0	0	0	0	0	0			574	64008	29	19	22	14			495	64008	33	19	22	16			107	64008	10	4	9	4		45	64008	6	2	5	2		0	0	0	0	0	0		126	64008	14	4
IF2P_HUMAN	0	0	0	0	0	0			157	139198	17	6	17	6			201	139198	21	6	21	6			0	0	0	0	0	0		0	0	0	0	0	0		0	0	0	0	0	0		0	0	0	0
IF4A1_HUMAN	0	0	0	0	0	0			0	0	0	0	0	0			0	0	0	0	0	0			0	0	0	0	0	0		0	0	0	0	0	0		0	0	0	0	0	0		22	46353	2	0
IF4A3_HUMAN	0	0	0	0	0	0			38	47126	8	1	8	1			64	47126	11	2	11	2			15	47126	3	0	3	0		0	0	0	0	0	0		0	0	0	0	0	0		14	47126	3	0
IF4B_HUMAN	0	0	0	0	0	0			0	0	0	0	0	0			28	69167	2	0	2	0			0	0	0	0	0	0		0	0	0	0	0	0		0	0	0	0	0	0		0	0	0	0
IF4E_HUMAN	0	0	0	0	0	0			39	25310	2	1	2	1			28	25310	3	1	3	1			0	0	0	0	0	0		0	0	0	0	0	0		0	0	0	0	0	0		0	0	0	0
IF4G1_HUMAN	0	0	0	0	0	0			63	176124	16	0	16	0			285	176124	28	8	26	8			0	0	0	0	0	0		0	0	0	0	0	0		0	0	0	0	0	0		0	0	0	0
IF4G2_HUMAN	0	0	0	0	0	0			0	0	0	0	0	0			28	102810	3	0	3	0			0	0	0	0	0	0		0	0	0	0	0	0		0	0	0	0	0	0		0	0	0	0
IF4G3_HUMAN	0	0	0	0	0	0			45	177682	13	1	12	1			168	177682	19	4	19	4			19	177682	3	0	3	0		41	177682	9	1	9	1		0	0	0	0	0	0		0	0	0	0
IF6_HUMAN	0	0	0	0	0	0			0	0	0	0	0	0			26	27095	3	0	3	0			0	0	0	0	0	0		0	0	0	0	0	0		0	0	0	0	0	0		0	0	0	0
IGG1_HUMAN	0	0	0	0	0	0			0	0	0	0	0	0			100	49926	20	7	5	3			0	0	0	0	0	0		0	0	0	0	0	0		0	0	0	0	0	0		0	0	0	0
IGHA1_HUMAN	151	38486	5	4	5	4			0	0	0	0	0	0			52	38486	3	1	3	1			0	0	0	0	0	0		0	0	0	0	0	0		0	0	0	0	0	0		14	38486	2	0
IGHG1_HUMAN	123	36596	10	8	5	4			32	36596	15	1	3	1			100	36596	20	7	5	3			173	36596	21	11	3	2		96	36596	17	6	3	2		116	36596	19	11	2	2		79	36596	15	6
IGHG2_HUMAN	101	36505	10	7	5	3			0	0	0	0	0	0			0	0	0	0	0	0			0	0	0	0	0	0		0	0	0	0	0	0		86	36505	15	10	2	1		0	0	0	0
IGHG3_HUMAN	123	42287	10	8	5	4			32	42287	15	1	3	1			97	42287	19	7	4	3			173	42287	21	11	3	2		96	42287	17	6	3	2		116	42287	19	11	2	2		79	42287	15	6
IGJ_HUMAN	48	18543	2	1	2	1			0	0	0	0	0	0			0	0	0	0	0	0			0	0	0	0	0	0		0	0	0	0	0	0		0	0	0	0	0	0		0	0	0	0
IGK_HUMAN	0	0	0	0	0	0			0	0	0	0	0	0			71	23650	5	1	3	1			0	0	0	0	0	0		0	0	0	0	0	0		0	0	0	0	0	0		0	0	0	0
IGKC_HUMAN	30	11773	5	0	4	0			0	0	0	0	0	0			0	0	0	0	0	0			0	0	0	0	0	0		0	0	0	0	0	0		0	0	0	0	0	0		0	0	0	0
IGL1_HUMAN	0	0	0	0	0	0			0	0	0	0	0	0			20	23101	1	0	1	0			0	0	0	0	0	0		0	0	0	0	0	0		0	0	0	0	0	0		0	0	0	0
IGLC6_HUMAN	0	0	0	0	0	0			0	0	0	0	0	0			30	11441	1	1	1	1			0	0	0	0	0	0		0	0	0	0	0	0		0	0	0	0	0	0		0	0	0	0
IGLC7_HUMAN	0	0	0	0	0	0			0	0	0	0	0	0			30	11418	1	1	1	1			0	0	0	0	0	0		0	0	0	0	0	0		0	0	0	0	0	0		0	0	0	0
IGLL1_HUMAN	0	0	0	0	0	0			26	23177	1	1	1	1			30	23177	1	1	1	1			16	23177	1	0	1	0		30	23177	1	1	1	1		0	0	0	0	0	0		0	0	0	0
IGLL5_HUMAN	0	0	0	0	0	0			17	23391	1	0	1	0			20	23391	1	0	1	0			33	23391	1	1	1	1		0	0	0	0	0	0		0	0	0	0	0	0		23	23391	1	1
ILF2_HUMAN	0	0	0	0	0	0			117	43263	10	4	9	4			162	43263	11	5	8	4			0	0	0	0	0	0		21	43263	3	1	2	1		0	0	0	0	0	0		92	43263	8	4
ILF3_HUMAN	0	0	0	0	0	0			234	95678	19	7	18	7			260	95678	17	6	16	5			33	95678	1	1	1	1		23	95678	5	0	4	0		0	0	0	0	0	0		32	95678	9	0
IMB1_HUMAN	0	0	0	0	0	0			14	98420	1	0	1	0			0	0	0	0	0	0			29	98420	1	1	1	1		0	0	0	0	0	0		0	0	0	0	0	0		0	0	0	0
IMDH1_HUMAN	0	0	0	0	0	0			0	0	0	0	0	0			0	0	0	0	0	0			0	0	0	0	0	0		0	0	0	0	0	0		0	0	0	0	0	0		25	55770	1	0
IMDH2_HUMAN	0	0	0	0	0	0			0	0	0	0	0	0			46	56226	4	1	4	1			0	0	0	0	0	0		0	0	0	0	0	0		0	0	0	0	0	0		25	56226	3	0
IMP3_HUMAN	0	0	0	0	0	0			0	0	0	0	0	0			0	0	0	0	0	0			0	0	0	0	0	0		0	0	0	0	0	0		0	0	0	0	0	0		15	21951	1	0
INADL_HUMAN	32	197046	5	1	4	1			0	0	0	0	0	0			0	0	0	0	0	0			0	0	0	0	0	0		0	0	0	0	0	0		0	0	0	0	0	0		0	0	0	0
INT4_HUMAN	0	0	0	0	0	0			0	0	0	0	0	0			0	0	0	0	0	0			0	0	0	0	0	0		0	0	0	0	0	0		0	0	0	0	0	0		0	0	0	0
INVS_HUMAN	0	0	0	0	0	0			0	0	0	0	0	0			0	0	0	0	0	0			0	0	0	0	0	0		0	0	0	0	0	0		0	0	0	0	0	0		0	0	0	0
IPO7_HUMAN	0	0	0	0	0	0			0	0	0	0	0	0			0	0	0	0	0	0			0	0	0	0	0	0		0	0	0	0	0	0		0	0	0	0	0	0		21	120751	1	0
IST1_HUMAN	45	39897	2	1	2	1			0	0	0	0	0	0			0	0	0	0	0	0			0	0	0	0	0	0		0	0	0	0	0	0		0	0	0	0	0	0		0	0	0	0
ITB1_HUMAN	0	0	0	0	0	0			0	0	0	0	0	0			22	91664	2	0	2	0			0	0	0	0	0	0		0	0	0	0	0	0		0	0	0	0	0	0		0	0	0	0
JIP3_HUMAN	70	148562	7	2	6	2			114	148562	12	5	11	5			131	148562	17	4	14	4			69	148562	12	2	11	1		102	148562	13	3	9	2		0	0	0	0	0	0		0	0	0	0
JIP4_HUMAN	372	146913	20	14	16	12			889	146913	57	25	47	20			976	146913	73	27	51	24			242	146913	26	7	20	5		135	146913	27	4	16	3		202	146913	19	8	19	8		15	146913	2	0
K1C10_HUMAN	3671	59020	139	93	41	33			1778	59020	87	41	32	24			2951	59020	130	67	36	27			2410	59020	102	60	26	18		1791	59020	77	48	21	18		343	59020	21	12	20	11		865	59020	55	24
K1C12_HUMAN	150	53592	6	5	4	3			0	0	0	0	0	0			0	0	0	0	0	0			0	0	0	0	0	0		0	0	0	0	0	0		0	0	0	0	0	0		0	0	0	0
K1C13_HUMAN	577	49900	33	19	19	14			238	49900	26	10	18	10			396	49900	35	10	21	7			321	49900	20	11	7	5		329	49900	29	11	14	7		87	49900	6	3	6	3		0	0	0	0
K1C14_HUMAN	1807	51872	81	53	40	31			828	51872	57	28	32	20			837	51872	66	29	33	17			881	51872	58	29	20	13		499	51872	38	15	13	7		324	51872	16	9	15	8		348	51872	27	11
K1C15_HUMAN	0	0	0	0	0	0			0	0	0	0	0	0			266	49409	25	10	14	8			346	49409	28	14	8	6		0	0	0	0	0	0		0	0	0	0	0	0		0	0	0	0
K1C16_HUMAN	1360	51578	62	40	35	26			685	51578	52	23	32	18			866	51578	57	29	32	19			600	51578	51	23	18	13		391	51578	33	14	12	7		359	51578	18	12	17	11		418	51578	28	13
K1C17_HUMAN	1024	48361	47	31	29	23			392	48361	39	13	26	11			450	48361	40	15	24	11			196	48361	34	11	14	6		0	0	0	0	0	0		189	48361	9	5	9	5		168	48361	15	7
K1C18_HUMAN	0	0	0	0	0	0			70	48029	7	4	5	4			96	48029	13	2	9	1			0	0	0	0	0	0		0	0	0	0	0	0		0	0	0	0	0	0		79	48029	11	3
K1C19_HUMAN	400	44079	23	15	14	10			159	44079	18	7	12	6			280	44079	25	9	17	7			0	0	0	0	0	0		0	0	0	0	0	0		0	0	0	0	0	0		247	44079	22	10
K1C23_HUMAN	62	48272	3	2	3	2			0	0	0	0	0	0			35	48272	4	1	3	1			0	0	0	0	0	0		0	0	0	0	0	0		0	0	0	0	0	0		0	0	0	0
K1C24_HUMAN	185	55567	9	7	4	3			78	55567	6	3	3	3			126	55567	9	6	3	3			0	0	0	0	0	0		0	0	0	0	0	0		0	0	0	0	0	0		0	0	0	0
K1C25_HUMAN	0	0	0	0	0	0			0	0	0	0	0	0			0	0	0	0	0	0			0	0	0	0	0	0		0	0	0	0	0	0		98	49858	4	3	3	2		0	0	0	0
K1C9_HUMAN	3294	62255	151	92	42	38			1445	62255	64	35	32	26			2352	62255	117	51	35	24			1675	62255	93	46	24	15		942	62255	70	28	24	11		329	62255	20	13	16	11		624	62255	38	18
K1H1_HUMAN	382	48633	18	11	14	9			124	48633	11	5	10	5			299	48633	25	11	20	9			58	48633	7	4	4	3		0	0	0	0	0	0		0	0	0	0	0	0		29	48633	2	1
K1H2_HUMAN	0	0	0	0	0	0			0	0	0	0	0	0			132	51793	11	5	6	3			0	0	0	0	0	0		0	0	0	0	0	0		0	0	0	0	0	0		0	0	0	0
K2018_HUMAN	0	0	0	0	0	0			0	0	0	0	0	0			0	0	0	0	0	0			0	0	0	0	0	0		0	0	0	0	0	0		0	0	0	0	0	0		0	0	0	0
K22E_HUMAN	3108	65678	125	89	52	40			1415	65678	74	40	42	28			2172	65678	118	47	47	29			1744	65678	88	53	27	18		823	65678	57	30	20	14		446	65678	20	15	19	14		550	65678	46	19
K22O_HUMAN	0	0	0	0	0	0			174	66370	18	5	12	5			284	66370	37	6	21	6			0	0	0	0	0	0		66	66370	14	3	7	2		0	0	0	0	0	0		0	0	0	0
K2C1_HUMAN	5377	66170	229	147	58	44			2229	66170	100	59	41	28			3893	66170	200	86	57	31			2939	66170	125	76	34	19		1579	66170	91	45	25	16		445	66170	32	13	24	12		744	66170	62	22
K2C1B_HUMAN	1007	62149	42	33	22	18			472	62149	28	15	16	9			528	62149	47	17	24	10			488	62149	18	15	6	5		407	62149	17	11	7	3		0	0	0	0	0	0		84	62149	11	3
K2C3_HUMAN	0	0	0	0	0	0			113	64549	16	3	12	3			238	64549	38	5	23	5			0	0	0	0	0	0		39	64549	12	2	9	1		0	0	0	0	0	0		0	0	0	0
K2C4_HUMAN	590	57649	28	20	20	13			147	57649	17	5	12	5			179	57649	23	4	18	4			134	57649	12	7	4	2		66	57649	20	3	9	2		59	57649	3	2	3	2		42	57649	8	1
K2C5_HUMAN	1504	62568	75	55	43	34			655	62568	47	22	36	21			642	62568	70	23	38	20			326	62568	44	16	23	9		216	62568	26	8	14	6		190	62568	15	7	14	7		175	62568	26	6
K2C6A_HUMAN	1368	60293	70	53	43	35			667	60293	45	21	33	20			718	60293	69	19	39	18			289	60293	36	11	17	5		130	60293	20	4	12	3		182	60293	18	7	17	7		144	60293	25	5
K2C6B_HUMAN	1479	60315	75	57	42	35			679	60315	47	21	33	19			705	60315	71	19	37	17			389	60315	35	14	15	5		243	60315	23	8	11	4		170	60315	18	5	17	5		0	0	0	0
K2C6C_HUMAN	0	0	0	0	0	0			0	0	0	0	0	0			0	0	0	0	0	0			0	0	0	0	0	0		130	60273	20	4	12	3		193	60273	18	7	17	7		0	0	0	0
K2C7_HUMAN	311	51411	18	10	9	4			0	0	0	0	0	0			0	0	0	0	0	0			0	0	0	0	0	0		0	0	0	0	0	0		0	0	0	0	0	0		0	0	0	0
K2C73_HUMAN	211	59457	14	8	10	6			0	0	0	0	0	0			0	0	0	0	0	0			0	0	0	0	0	0		0	0	0	0	0	0		0	0	0	0	0	0		0	0	0	0
K2C74_HUMAN	174	58229	11	7	8	5			0	0	0	0	0	0			0	0	0	0	0	0			0	0	0	0	0	0		0	0	0	0	0	0		0	0	0	0	0	0		59	58229	6	1
K2C75_HUMAN	487	59809	33	19	19	14			170	59809	17	6	12	6			0	0	0	0	0	0			67	59809	17	4	8	1		0	0	0	0	0	0		0	0	0	0	0	0		55	59809	10	1
K2C78_HUMAN	386	57629	16	13	16	13			179	57629	11	4	10	4			167	57629	17	5	16	5			36	57629	7	1	5	1		35	57629	7	1	6	1		0	0	0	0	0	0		55	57629	7	1
K2C79_HUMAN	0	0	0	0	0	0			0	0	0	0	0	0			0	0	0	0	0	0			0	0	0	0	0	0		0	0	0	0	0	0		60	58085	9	2	8	2		0	0	0	0
K2C8_HUMAN	488	53671	23	19	11	7			0	0	0	0	0	0			225	53671	37	7	15	6			0	0	0	0	0	0		0	0	0	0	0	0		0	0	0	0	0	0		18	53671	12	0
K2C80_HUMAN	368	51007	15	12	10	7			122	51007	9	4	9	4			125	51007	5	3	5	3			35	51007	4	1	4	1		0	0	0	0	0	0		0	0	0	0	0	0		0	0	0	0
KAISO_HUMAN	0	0	0	0	0	0			0	0	0	0	0	0			0	0	0	0	0	0			0	0	0	0	0	0		0	0	0	0	0	0		0	0	0	0	0	0		28	75065	4	0
KAP2_HUMAN	0	0	0	0	0	0			0	0	0	0	0	0			0	0	0	0	0	0			0	0	0	0	0	0		0	0	0	0	0	0		0	0	0	0	0	0		22	45832	3	0
KAPCA_HUMAN	0	0	0	0	0	0			0	0	0	0	0	0			0	0	0	0	0	0			0	0	0	0	0	0		0	0	0	0	0	0		0	0	0	0	0	0		28	40678	10	0
KAPCB_HUMAN	0	0	0	0	0	0			0	0	0	0	0	0			0	0	0	0	0	0			0	0	0	0	0	0		0	0	0	0	0	0		0	0	0	0	0	0		0	0	0	0
KAT2B_HUMAN	0	0	0	0	0	0			0	0	0	0	0	0			0	0	0	0	0	0			0	0	0	0	0	0		0	0	0	0	0	0		0	0	0	0	0	0		15	94037	1	0
KBTB2_HUMAN	0	0	0	0	0	0			0	0	0	0	0	0			19	72368	1	0	1	0			15	72368	1	0	1	0		20	72368	1	0	1	0		0	0	0	0	0	0		0	0	0	0
KBTBB_HUMAN	18	66705	1	0	1	0			0	0	0	0	0	0			0	0	0	0	0	0			0	0	0	0	0	0		0	0	0	0	0	0		0	0	0	0	0	0		0	0	0	0
KC1A_HUMAN	0	0	0	0	0	0			0	0	0	0	0	0			0	0	0	0	0	0			0	0	0	0	0	0		0	0	0	0	0	0		0	0	0	0	0	0		25	39118	1	0
KC1D_HUMAN	0	0	0	0	0	0			0	0	0	0	0	0			0	0	0	0	0	0			0	0	0	0	0	0		0	0	0	0	0	0		0	0	0	0	0	0		40	47585	2	1
KCTD3_HUMAN	0	0	0	0	0	0			60	89613	6	1	6	1			126	89613	14	4	14	4			48	89613	7	2	7	2		20	89613	6	0	5	0		111	89613	8	3	7	3		0	0	0	0
KDM1A_HUMAN	0	0	0	0	0	0			34	93358	3	0	3	0			65	93358	8	2	8	2			18	93358	1	0	1	0		0	0	0	0	0	0		0	0	0	0	0	0		0	0	0	0
KEAP1_HUMAN	0	0	0	0	0	0			56	71160	3	2	3	2			60	71160	5	3	5	3			0	0	0	0	0	0		0	0	0	0	0	0		0	0	0	0	0	0		14	71160	3	0
KGP2_HUMAN	24	88061	2	1	2	1			0	0	0	0	0	0			0	0	0	0	0	0			0	0	0	0	0	0		0	0	0	0	0	0		0	0	0	0	0	0		0	0	0	0
KHDR1_HUMAN	0	0	0	0	0	0			51	48311	5	2	5	2			23	48311	8	1	8	1			21	48311	7	2	5	1		0	0	0	0	0	0		0	0	0	0	0	0		23	48311	5	1
KI16B_HUMAN	37	152488	3	1	3	1			0	0	0	0	0	0			0	0	0	0	0	0			0	0	0	0	0	0		0	0	0	0	0	0		0	0	0	0	0	0		0	0	0	0
KI20B_HUMAN	0	0	0	0	0	0			0	0	0	0	0	0			49	211868	10	1	10	1			17	211868	5	0	4	0		0	0	0	0	0	0		0	0	0	0	0	0		0	0	0	0
KI67_HUMAN	0	0	0	0	0	0			0	0	0	0	0	0			0	0	0	0	0	0			0	0	0	0	0	0		0	0	0	0	0	0		0	0	0	0	0	0		49	360698	7	1
KIF11_HUMAN	36	120111	4	1	3	1			0	0	0	0	0	0			0	0	0	0	0	0			0	0	0	0	0	0		0	0	0	0	0	0		0	0	0	0	0	0		0	0	0	0
KIF14_HUMAN	0	0	0	0	0	0			0	0	0	0	0	0			0	0	0	0	0	0			0	0	0	0	0	0		0	0	0	0	0	0		0	0	0	0	0	0		14	187743	1	0
KIF1C_HUMAN	0	0	0	0	0	0			0	0	0	0	0	0			26	123725	6	1	5	1			0	0	0	0	0	0		0	0	0	0	0	0		0	0	0	0	0	0		0	0	0	0
KIF23_HUMAN	0	0	0	0	0	0			0	0	0	0	0	0			16	111016	3	0	3	0			0	0	0	0	0	0		0	0	0	0	0	0		0	0	0	0	0	0		0	0	0	0
KIF5A_HUMAN	0	0	0	0	0	0			0	0	0	0	0	0			23	118161	6	0	5	0			0	0	0	0	0	0		0	0	0	0	0	0		0	0	0	0	0	0		0	0	0	0
KIF5C_HUMAN	0	0	0	0	0	0			0	0	0	0	0	0			23	109997	6	0	6	0			0	0	0	0	0	0		0	0	0	0	0	0		0	0	0	0	0	0		0	0	0	0
KIFC1_HUMAN	0	0	0	0	0	0			0	0	0	0	0	0			41	74272	5	1	5	1			0	0	0	0	0	0		0	0	0	0	0	0		0	0	0	0	0	0		0	0	0	0
KINH_HUMAN	0	0	0	0	0	0			0	0	0	0	0	0			0	0	0	0	0	0			0	0	0	0	0	0		75	110358	7	2	6	2		0	0	0	0	0	0		441	110358	39	12
KLC1_HUMAN	0	0	0	0	0	0			0	0	0	0	0	0			0	0	0	0	0	0			0	0	0	0	0	0		0	0	0	0	0	0		0	0	0	0	0	0		137	65782	12	4
KLC2_HUMAN	0	0	0	0	0	0			0	0	0	0	0	0			0	0	0	0	0	0			0	0	0	0	0	0		0	0	0	0	0	0		0	0	0	0	0	0		157	69291	19	5
KLC3_HUMAN	0	0	0	0	0	0			0	0	0	0	0	0			0	0	0	0	0	0			0	0	0	0	0	0		0	0	0	0	0	0		0	0	0	0	0	0		26	55559	5	0
KLC4_HUMAN	0	0	0	0	0	0			0	0	0	0	0	0			0	0	0	0	0	0			0	0	0	0	0	0		0	0	0	0	0	0		0	0	0	0	0	0		71	69054	8	2
KLH12_HUMAN	0	0	0	0	0	0			0	0	0	0	0	0			25	64206	1	0	1	0			0	0	0	0	0	0		0	0	0	0	0	0		0	0	0	0	0	0		0	0	0	0
KLOTB_HUMAN	25	120473	1	0	1	0			0	0	0	0	0	0			0	0	0	0	0	0			0	0	0	0	0	0		0	0	0	0	0	0		0	0	0	0	0	0		0	0	0	0
KPB2_HUMAN	0	0	0	0	0	0			0	0	0	0	0	0			0	0	0	0	0	0			0	0	0	0	0	0		0	0	0	0	0	0		0	0	0	0	0	0		29	139404	3	1
KPRP_HUMAN	137	67172	11	5	9	5			43	67172	10	0	10	0			113	67172	12	1	12	1			16	67172	4	0	3	0		22	67172	3	0	2	0		0	0	0	0	0	0		44	67172	9	1
KPYM_HUMAN	93	58470	4	3	4	3			0	0	0	0	0	0			63	58470	5	2	5	2			0	0	0	0	0	0		0	0	0	0	0	0		0	0	0	0	0	0		101	58470	10	3
KPYR_HUMAN	41	62191	3	1	3	1			0	0	0	0	0	0			0	0	0	0	0	0			0	0	0	0	0	0		0	0	0	0	0	0		0	0	0	0	0	0		0	0	0	0
KR111_HUMAN	0	0	0	0	0	0			0	0	0	0	0	0			57	18385	2	1	1	1			0	0	0	0	0	0		0	0	0	0	0	0		0	0	0	0	0	0		0	0	0	0
KR132_HUMAN	0	0	0	0	0	0			0	0	0	0	0	0			29	19912	1	0	1	0			0	0	0	0	0	0		0	0	0	0	0	0		0	0	0	0	0	0		0	0	0	0
KRA21_HUMAN	0	0	0	0	0	0			28	15499	1	0	1	0			16	15499	1	0	1	0			0	0	0	0	0	0		0	0	0	0	0	0		0	0	0	0	0	0		0	0	0	0
KRA22_HUMAN	0	0	0	0	0	0			28	14829	1	0	1	0			16	14829	1	0	1	0			0	0	0	0	0	0		0	0	0	0	0	0		0	0	0	0	0	0		0	0	0	0
KRA23_HUMAN	0	0	0	0	0	0			28	15465	1	0	1	0			16	15465	1	0	1	0			0	0	0	0	0	0		0	0	0	0	0	0		0	0	0	0	0	0		0	0	0	0
KRA24_HUMAN	0	0	0	0	0	0			28	15465	1	0	1	0			16	15465	1	0	1	0			0	0	0	0	0	0		0	0	0	0	0	0		0	0	0	0	0	0		0	0	0	0
KRT34_HUMAN	265	50818	11	7	10	6			0	0	0	0	0	0			220	50818	15	7	13	6			0	0	0	0	0	0		0	0	0	0	0	0		0	0	0	0	0	0		0	0	0	0
KRT38_HUMAN	0	0	0	0	0	0			0	0	0	0	0	0			0	0	0	0	0	0			0	0	0	0	0	0		0	0	0	0	0	0		0	0	0	0	0	0		0	0	0	0
KRT81_HUMAN	0	0	0	0	0	0			0	0	0	0	0	0			0	0	0	0	0	0			37	56832	6	1	5	1		0	0	0	0	0	0		0	0	0	0	0	0		41	56832	4	1
KRT83_HUMAN	0	0	0	0	0	0			0	0	0	0	0	0			0	0	0	0	0	0			0	0	0	0	0	0		38	55928	4	1	4	1		0	0	0	0	0	0		41	55928	4	1
KRT84_HUMAN	74	65942	9	5	6	4			0	0	0	0	0	0			83	65942	14	2	9	2			0	0	0	0	0	0		0	0	0	0	0	0		0	0	0	0	0	0		0	0	0	0
KRT85_HUMAN	279	57306	21	14	18	13			86	57306	18	3	15	3			307	57306	19	6	17	6			13	57306	5	0	4	0		0	0	0	0	0	0		0	0	0	0	0	0		0	0	0	0
KRT86_HUMAN	407	55120	25	17	21	15			77	55120	18	2	16	2			299	55120	23	8	19	8			35	55120	7	1	6	1		38	55120	4	1	4	1		0	0	0	0	0	0		41	55120	4	1
KT222_HUMAN	0	0	0	0	0	0			42	34308	4	1	3	1			0	0	0	0	0	0			0	0	0	0	0	0		0	0	0	0	0	0		0	0	0	0	0	0		0	0	0	0
KT33A_HUMAN	270	47166	13	8	11	7			104	47166	9	3	9	3			0	0	0	0	0	0			41	47166	4	2	4	2		0	0	0	0	0	0		0	0	0	0	0	0		0	0	0	0
KT33B_HUMAN	320	47325	15	10	11	8			93	47325	10	3	9	3			294	47325	20	11	15	9			58	47325	7	4	4	3		0	0	0	0	0	0		0	0	0	0	0	0		29	47325	2	1
KTN1_HUMAN	0	0	0	0	0	0			0	0	0	0	0	0			0	0	0	0	0	0			0	0	0	0	0	0		0	0	0	0	0	0		0	0	0	0	0	0		26	156464	7	0
KV102_HUMAN	255	12046	5	4	1	1			140	12046	2	2	1	1			0	0	0	0	0	0			0	0	0	0	0	0		200	12046	4	3	2	1		116	12046	2	2	1	1		51	12046	1	1
KV105_HUMAN	0	0	0	0	0	0			0	0	0	0	0	0			17	12944	6	1	3	1			0	0	0	0	0	0		0	0	0	0	0	0		0	0	0	0	0	0		0	0	0	0
KV106_HUMAN	0	0	0	0	0	0			0	0	0	0	0	0			42	12860	5	0	1	0			0	0	0	0	0	0		0	0	0	0	0	0		0	0	0	0	0	0		0	0	0	0
KV108_HUMAN	0	0	0	0	0	0			0	0	0	0	0	0			59	12757	6	2	1	1			0	0	0	0	0	0		0	0	0	0	0	0		0	0	0	0	0	0		0	0	0	0
KV109_HUMAN	0	0	0	0	0	0			0	0	0	0	0	0			59	12877	6	2	1	1			0	0	0	0	0	0		0	0	0	0	0	0		0	0	0	0	0	0		0	0	0	0
KV110_HUMAN	0	0	0	0	0	0			22	12944	2	1	2	1			0	0	0	0	0	0			0	0	0	0	0	0		0	0	0	0	0	0		0	0	0	0	0	0		0	0	0	0
KV111_HUMAN	71	12006	1	1	1	1			0	0	0	0	0	0			0	0	0	0	0	0			0	0	0	0	0	0		0	0	0	0	0	0		0	0	0	0	0	0		0	0	0	0
KV112_HUMAN	0	0	0	0	0	0			0	0	0	0	0	0			42	12808	5	0	1	0			0	0	0	0	0	0		0	0	0	0	0	0		0	0	0	0	0	0		0	0	0	0
KV113_HUMAN	39	11941	3	1	1	1			22	11941	5	0	1	0			0	0	0	0	0	0			0	0	0	0	0	0		40	11941	2	1	1	1		0	0	0	0	0	0		0	0	0	0
KV115_HUMAN	0	0	0	0	0	0			13	12009	6	0	1	0			0	0	0	0	0	0			0	0	0	0	0	0		0	0	0	0	0	0		0	0	0	0	0	0		0	0	0	0
KV116_HUMAN	47	11889	5	2	2	1			30	11889	6	2	1	1			0	0	0	0	0	0			82	11889	5	3	1	1		92	11889	6	4	1	1		0	0	0	0	0	0		0	0	0	0
KV117_HUMAN	0	0	0	0	0	0			0	0	0	0	0	0			14	12941	4	0	2	0			0	0	0	0	0	0		0	0	0	0	0	0		0	0	0	0	0	0		0	0	0	0
KV118_HUMAN	22	11947	3	0	1	0			0	0	0	0	0	0			0	0	0	0	0	0			36	11947	4	1	1	1		34	11947	3	1	1	1		0	0	0	0	0	0		16	11947	2	0
KV120_HUMAN	0	0	0	0	0	0			0	0	0	0	0	0			0	0	0	0	0	0			0	0	0	0	0	0		0	0	0	0	0	0		0	0	0	0	0	0		47	11977	1	1
KV127_HUMAN	0	0	0	0	0	0			0	0	0	0	0	0			59	12874	6	2	1	1			0	0	0	0	0	0		0	0	0	0	0	0		0	0	0	0	0	0		0	0	0	0
KV139_HUMAN	0	0	0	0	0	0			0	0	0	0	0	0			42	12900	5	0	1	0			0	0	0	0	0	0		0	0	0	0	0	0		0	0	0	0	0	0		0	0	0	0
KV201_HUMAN	37	12782	1	1	1	1			0	0	0	0	0	0			0	0	0	0	0	0			0	0	0	0	0	0		0	0	0	0	0	0		0	0	0	0	0	0		0	0	0	0
KV203_HUMAN	37	12162	1	1	1	1			0	0	0	0	0	0			0	0	0	0	0	0			0	0	0	0	0	0		0	0	0	0	0	0		0	0	0	0	0	0		0	0	0	0
KV204_HUMAN	37	12422	1	1	1	1			0	0	0	0	0	0			0	0	0	0	0	0			0	0	0	0	0	0		0	0	0	0	0	0		0	0	0	0	0	0		0	0	0	0
KV205_HUMAN	37	12770	1	1	1	1			0	0	0	0	0	0			0	0	0	0	0	0			0	0	0	0	0	0		0	0	0	0	0	0		0	0	0	0	0	0		0	0	0	0
KV206_HUMAN	37	14811	1	1	1	1			0	0	0	0	0	0			0	0	0	0	0	0			0	0	0	0	0	0		0	0	0	0	0	0		0	0	0	0	0	0		0	0	0	0
KV228_HUMAN	0	0	0	0	0	0			0	0	0	0	0	0			0	0	0	0	0	0			0	0	0	0	0	0		0	0	0	0	0	0		0	0	0	0	0	0		0	0	0	0
KV230_HUMAN	0	0	0	0	0	0			0	0	0	0	0	0			0	0	0	0	0	0			0	0	0	0	0	0		0	0	0	0	0	0		0	0	0	0	0	0		0	0	0	0
KV240_HUMAN	0	0	0	0	0	0			0	0	0	0	0	0			0	0	0	0	0	0			0	0	0	0	0	0		0	0	0	0	0	0		0	0	0	0	0	0		0	0	0	0
KV304_HUMAN	0	0	0	0	0	0			0	0	0	0	0	0			0	0	0	0	0	0			0	0	0	0	0	0		0	0	0	0	0	0		0	0	0	0	0	0		0	0	0	0
KV401_HUMAN	0	0	0	0	0	0			0	0	0	0	0	0			0	0	0	0	0	0			0	0	0	0	0	0		0	0	0	0	0	0		0	0	0	0	0	0		0	0	0	0
KV402_HUMAN	0	0	0	0	0	0			0	0	0	0	0	0			0	0	0	0	0	0			0	0	0	0	0	0		0	0	0	0	0	0		0	0	0	0	0	0		0	0	0	0
KV403_HUMAN	0	0	0	0	0	0			0	0	0	0	0	0			0	0	0	0	0	0			0	0	0	0	0	0		0	0	0	0	0	0		0	0	0	0	0	0		0	0	0	0
KV404_HUMAN	0	0	0	0	0	0			0	0	0	0	0	0			0	0	0	0	0	0			0	0	0	0	0	0		0	0	0	0	0	0		0	0	0	0	0	0		0	0	0	0
KV405_HUMAN	0	0	0	0	0	0			0	0	0	0	0	0			0	0	0	0	0	0			0	0	0	0	0	0		0	0	0	0	0	0		0	0	0	0	0	0		0	0	0	0
KVD12_HUMAN	0	0	0	0	0	0			0	0	0	0	0	0			42	12783	5	0	1	0			0	0	0	0	0	0		0	0	0	0	0	0		0	0	0	0	0	0		0	0	0	0
KVD28_HUMAN	0	0	0	0	0	0			0	0	0	0	0	0			0	0	0	0	0	0			0	0	0	0	0	0		0	0	0	0	0	0		0	0	0	0	0	0		0	0	0	0
KVD39_HUMAN	0	0	0	0	0	0			0	0	0	0	0	0			42	12900	5	0	1	0			0	0	0	0	0	0		0	0	0	0	0	0		0	0	0	0	0	0		0	0	0	0
KVD40_HUMAN	0	0	0	0	0	0			0	0	0	0	0	0			0	0	0	0	0	0			0	0	0	0	0	0		0	0	0	0	0	0		0	0	0	0	0	0		0	0	0	0
LAC6_HUMAN	26	11441	3	0	3	0			26	11441	1	1	1	1			0	0	0	0	0	0			16	11441	1	0	1	0		30	11441	1	1	1	1		0	0	0	0	0	0		0	0	0	0
LAC7_HUMAN	0	0	0	0	0	0			26	11467	1	1	1	1			0	0	0	0	0	0			16	11467	1	0	1	0		30	11467	1	1	1	1		0	0	0	0	0	0		0	0	0	0
LAMA5_HUMAN	25	412023	2	1	2	1			0	0	0	0	0	0			0	0	0	0	0	0			0	0	0	0	0	0		0	0	0	0	0	0		0	0	0	0	0	0		0	0	0	0
LAMP1_HUMAN	0	0	0	0	0	0			0	0	0	0	0	0			20	45367	1	0	1	0			0	0	0	0	0	0		0	0	0	0	0	0		0	0	0	0	0	0		0	0	0	0
LAP2A_HUMAN	0	0	0	0	0	0			172	76016	12	4	12	4			345	76016	26	8	24	8			78	76016	19	3	12	3		86	76016	16	2	10	2		59	76016	4	2	4	2		252	76016	23	7
LAP2B_HUMAN	0	0	0	0	0	0			94	50696	6	1	6	1			70	50696	8	2	8	2			0	0	0	0	0	0		0	0	0	0	0	0		0	0	0	0	0	0		111	50696	8	3
LAR4B_HUMAN	0	0	0	0	0	0			23	80902	5	0	5	0			80	80902	7	1	7	1			0	0	0	0	0	0		0	0	0	0	0	0		0	0	0	0	0	0		0	0	0	0
LARP1_HUMAN	0	0	0	0	0	0			43	123833	7	1	7	1			85	123833	14	2	14	2			19	123833	3	0	3	0		0	0	0	0	0	0		0	0	0	0	0	0		26	123833	6	0
LARP4_HUMAN	0	0	0	0	0	0			62	81230	4	1	4	1			47	81230	6	1	6	1			0	0	0	0	0	0		0	0	0	0	0	0		0	0	0	0	0	0		34	81230	8	1
LCN1_HUMAN	130	19409	3	2	3	2			0	0	0	0	0	0			17	19409	1	0	1	0			0	0	0	0	0	0		0	0	0	0	0	0		0	0	0	0	0	0		19	19409	1	0
LDHA_HUMAN	65	36950	4	2	4	2			0	0	0	0	0	0			0	0	0	0	0	0			14	36950	2	0	2	0		0	0	0	0	0	0		0	0	0	0	0	0		0	0	0	0
LDHB_HUMAN	0	0	0	0	0	0			0	0	0	0	0	0			0	0	0	0	0	0			0	0	0	0	0	0		0	0	0	0	0	0		0	0	0	0	0	0		19	36900	1	0
LEG1_HUMAN	18	15048	1	0	1	0			0	0	0	0	0	0			0	0	0	0	0	0			0	0	0	0	0	0		0	0	0	0	0	0		0	0	0	0	0	0		0	0	0	0
LEG7_HUMAN	15	15123	2	0	2	0			0	0	0	0	0	0			40	15123	2	0	2	0			0	0	0	0	0	0		0	0	0	0	0	0		0	0	0	0	0	0		0	0	0	0
LEMD2_HUMAN	0	0	0	0	0	0			0	0	0	0	0	0			54	57339	2	1	2	1			0	0	0	0	0	0		0	0	0	0	0	0		0	0	0	0	0	0		0	0	0	0
LG3BP_HUMAN	0	0	0	0	0	0			0	0	0	0	0	0			15	66202	1	0	1	0			0	0	0	0	0	0		0	0	0	0	0	0		0	0	0	0	0	0		0	0	0	0
LIPA4_HUMAN	17	134948	1	0	1	0			0	0	0	0	0	0			0	0	0	0	0	0			0	0	0	0	0	0		0	0	0	0	0	0		0	0	0	0	0	0		0	0	0	0
LIPB1_HUMAN	0	0	0	0	0	0			0	0	0	0	0	0			0	0	0	0	0	0			0	0	0	0	0	0		0	0	0	0	0	0		0	0	0	0	0	0		14	114523	1	0
LMNA_HUMAN	0	0	0	0	0	0			17	74380	3	0	3	0			205	74380	18	6	18	6			74	74380	4	3	4	3		54	74380	2	2	2	2		0	0	0	0	0	0		163	74380	23	6
LMNB1_HUMAN	0	0	0	0	0	0			0	0	0	0	0	0			27	66653	5	0	5	0			0	0	0	0	0	0		0	0	0	0	0	0		0	0	0	0	0	0		41	66653	12	1
LMNB2_HUMAN	0	0	0	0	0	0			0	0	0	0	0	0			0	0	0	0	0	0			0	0	0	0	0	0		0	0	0	0	0	0		0	0	0	0	0	0		35	67762	7	1
LMO7_HUMAN	0	0	0	0	0	0			0	0	0	0	0	0			0	0	0	0	0	0			0	0	0	0	0	0		0	0	0	0	0	0		0	0	0	0	0	0		0	0	0	0
LNP1_HUMAN	19	21592	2	0	1	0			0	0	0	0	0	0			0	0	0	0	0	0			0	0	0	0	0	0		0	0	0	0	0	0		0	0	0	0	0	0		0	0	0	0
LONP2_HUMAN	0	0	0	0	0	0			0	0	0	0	0	0			0	0	0	0	0	0			0	0	0	0	0	0		0	0	0	0	0	0		0	0	0	0	0	0		0	0	0	0
LORF2_HUMAN	0	0	0	0	0	0			0	0	0	0	0	0			15	150000	8	0	7	0			0	0	0	0	0	0		0	0	0	0	0	0		0	0	0	0	0	0		0	0	0	0
LORI_HUMAN	14	26828	1	0	1	0			14	26828	2	0	2	0			30	26828	4	0	3	0			18	26828	2	0	2	0		0	0	0	0	0	0		0	0	0	0	0	0		0	0	0	0
LOXE3_HUMAN	0	0	0	0	0	0			0	0	0	0	0	0			35	81860	2	1	2	1			0	0	0	0	0	0		0	0	0	0	0	0		0	0	0	0	0	0		0	0	0	0
LPPRC_HUMAN	0	0	0	0	0	0			473	159003	39	11	36	11			522	159003	49	14	46	14			80	159003	5	3	5	3		49	159003	2	1	2	1		0	0	0	0	0	0		189	159003	22	7
LRC40_HUMAN	0	0	0	0	0	0			14	68720	3	0	3	0			0	0	0	0	0	0			0	0	0	0	0	0		0	0	0	0	0	0		0	0	0	0	0	0		0	0	0	0
LRC59_HUMAN	0	0	0	0	0	0			24	35308	3	1	3	1			82	35308	3	2	3	2			0	0	0	0	0	0		0	0	0	0	0	0		0	0	0	0	0	0		24	35308	3	0
LS14A_HUMAN	0	0	0	0	0	0			0	0	0	0	0	0			15	50727	2	0	2	0			0	0	0	0	0	0		0	0	0	0	0	0		0	0	0	0	0	0		0	0	0	0
LSM12_HUMAN	0	0	0	0	0	0			78	21972	4	3	3	2			14	21972	3	0	3	0			0	0	0	0	0	0		0	0	0	0	0	0		0	0	0	0	0	0		17	21972	2	0
LSM4_HUMAN	34	15511	1	1	1	1			0	0	0	0	0	0			0	0	0	0	0	0			0	0	0	0	0	0		0	0	0	0	0	0		0	0	0	0	0	0		0	0	0	0
LV104_HUMAN	24	11561	1	0	1	0			26	11561	1	0	1	0			0	0	0	0	0	0			0	0	0	0	0	0		0	0	0	0	0	0		0	0	0	0	0	0		0	0	0	0
LV107_HUMAN	24	13784	1	0	1	0			26	13784	1	0	1	0			0	0	0	0	0	0			0	0	0	0	0	0		0	0	0	0	0	0		0	0	0	0	0	0		0	0	0	0
LV302_HUMAN	0	0	0	0	0	0			0	0	0	0	0	0			0	0	0	0	0	0			0	0	0	0	0	0		0	0	0	0	0	0		0	0	0	0	0	0		0	0	0	0
LX12B_HUMAN	70	81216	6	3	6	3			23	81216	1	0	1	0			44	81216	6	0	6	0			0	0	0	0	0	0		0	0	0	0	0	0		0	0	0	0	0	0		0	0	0	0
LYRIC_HUMAN	0	0	0	0	0	0			25	63856	2	0	2	0			41	63856	5	1	5	1			0	0	0	0	0	0		18	63856	1	0	1	0		0	0	0	0	0	0		80	63856	5	2
LYSC_HUMAN	81	16982	6	4	5	3			0	0	0	0	0	0			30	16982	2	0	2	0			14	16982	1	0	1	0		19	16982	1	0	1	0		0	0	0	0	0	0		37	16982	2	1
M21D2_HUMAN	0	0	0	0	0	0			0	0	0	0	0	0			0	0	0	0	0	0			0	0	0	0	0	0		0	0	0	0	0	0		0	0	0	0	0	0		0	0	0	0
M2OM_HUMAN	0	0	0	0	0	0			0	0	0	0	0	0			44	34211	1	1	1	1			0	0	0	0	0	0		0	0	0	0	0	0		0	0	0	0	0	0		0	0	0	0
M4A10_HUMAN	0	0	0	0	0	0			23	30070	1	0	1	0			0	0	0	0	0	0			0	0	0	0	0	0		0	0	0	0	0	0		0	0	0	0	0	0		0	0	0	0
MAGB2_HUMAN	0	0	0	0	0	0			49	35426	4	1	4	1			65	35426	8	2	5	1			20	35426	2	0	2	0		28	35426	1	0	1	0		0	0	0	0	0	0		0	0	0	0
MAGT1_HUMAN	26	38411	1	0	1	0			0	0	0	0	0	0			20	38411	1	0	1	0			0	0	0	0	0	0		0	0	0	0	0	0		0	0	0	0	0	0		0	0	0	0
MAP4_HUMAN	0	0	0	0	0	0			0	0	0	0	0	0			43	121443	1	1	1	1			0	0	0	0	0	0		0	0	0	0	0	0		0	0	0	0	0	0		24	121443	2	0
MARK2_HUMAN	0	0	0	0	0	0			0	0	0	0	0	0			19	88255	4	0	4	0			0	0	0	0	0	0		0	0	0	0	0	0		0	0	0	0	0	0		0	0	0	0
MAT2B_HUMAN	0	0	0	0	0	0			0	0	0	0	0	0			0	0	0	0	0	0			0	0	0	0	0	0		0	0	0	0	0	0		0	0	0	0	0	0		0	0	0	0
MATR3_HUMAN	0	0	0	0	0	0			44	95078	3	1	3	1			97	95078	9	2	9	2			29	95078	5	0	5	0		65	95078	2	2	2	2		0	0	0	0	0	0		33	95078	8	1
MBOA2_HUMAN	0	0	0	0	0	0			0	0	0	0	0	0			0	0	0	0	0	0			0	0	0	0	0	0		0	0	0	0	0	0		0	0	0	0	0	0		13	60229	2	0
MCE1_HUMAN	0	0	0	0	0	0			0	0	0	0	0	0			0	0	0	0	0	0			20	69425	1	0	1	0		0	0	0	0	0	0		0	0	0	0	0	0		0	0	0	0
MCMBP_HUMAN	0	0	0	0	0	0			0	0	0	0	0	0			27	73789	3	1	3	1			0	0	0	0	0	0		0	0	0	0	0	0		0	0	0	0	0	0		0	0	0	0
MDC1_HUMAN	0	0	0	0	0	0			0	0	0	0	0	0			0	0	0	0	0	0			18	227669	1	0	1	0		0	0	0	0	0	0		0	0	0	0	0	0		38	227669	1	1
METK2_HUMAN	25	43975	1	0	1	0			0	0	0	0	0	0			18	43975	1	0	1	0			0	0	0	0	0	0		0	0	0	0	0	0		0	0	0	0	0	0		0	0	0	0
MGN_HUMAN	0	0	0	0	0	0			0	0	0	0	0	0			0	0	0	0	0	0			0	0	0	0	0	0		0	0	0	0	0	0		0	0	0	0	0	0		38	17210	2	1
MGN2_HUMAN	0	0	0	0	0	0			0	0	0	0	0	0			0	0	0	0	0	0			0	0	0	0	0	0		0	0	0	0	0	0		0	0	0	0	0	0		38	17322	2	1
MIB1_HUMAN	0	0	0	0	0	0			0	0	0	0	0	0			0	0	0	0	0	0			31	112461	1	1	1	1		46	112461	2	1	2	1		0	0	0	0	0	0		32	112461	6	1
MIC19_HUMAN	0	0	0	0	0	0			0	0	0	0	0	0			0	0	0	0	0	0			0	0	0	0	0	0		0	0	0	0	0	0		0	0	0	0	0	0		144	26421	18	5
MIC25_HUMAN	0	0	0	0	0	0			0	0	0	0	0	0			0	0	0	0	0	0			0	0	0	0	0	0		0	0	0	0	0	0		0	0	0	0	0	0		61	26669	10	2
MIC60_HUMAN	0	0	0	0	0	0			0	0	0	0	0	0			31	84026	4	1	4	1			0	0	0	0	0	0		0	0	0	0	0	0		0	0	0	0	0	0		346	84026	55	14
MICA2_HUMAN	0	0	0	0	0	0			0	0	0	0	0	0			0	0	0	0	0	0			0	0	0	0	0	0		0	0	0	0	0	0		0	0	0	0	0	0		0	0	0	0
MIF_HUMAN	54	12639	2	1	2	1			0	0	0	0	0	0			0	0	0	0	0	0			0	0	0	0	0	0		0	0	0	0	0	0		0	0	0	0	0	0		0	0	0	0
MIRO2_HUMAN	0	0	0	0	0	0			0	0	0	0	0	0			0	0	0	0	0	0			0	0	0	0	0	0		0	0	0	0	0	0		0	0	0	0	0	0		0	0	0	0
MMS19_HUMAN	0	0	0	0	0	0			0	0	0	0	0	0			0	0	0	0	0	0			0	0	0	0	0	0		0	0	0	0	0	0		0	0	0	0	0	0		0	0	0	0
MMTA2_HUMAN	0	0	0	0	0	0			0	0	0	0	0	0			63	29679	4	2	4	2			0	0	0	0	0	0		14	29679	1	0	1	0		0	0	0	0	0	0		34	29679	2	1
MOES_HUMAN	0	0	0	0	0	0			32	67892	5	1	5	1			113	67892	11	2	9	2			0	0	0	0	0	0		0	0	0	0	0	0		0	0	0	0	0	0		161	67892	23	6
MOGS_HUMAN	0	0	0	0	0	0			0	0	0	0	0	0			13	92032	3	0	3	0			0	0	0	0	0	0		0	0	0	0	0	0		0	0	0	0	0	0		0	0	0	0
MORC3_HUMAN	0	0	0	0	0	0			0	0	0	0	0	0			16	108243	1	0	1	0			0	0	0	0	0	0		0	0	0	0	0	0		0	0	0	0	0	0		0	0	0	0
MOT4_HUMAN	0	0	0	0	0	0			0	0	0	0	0	0			0	0	0	0	0	0			0	0	0	0	0	0		0	0	0	0	0	0		0	0	0	0	0	0		14	50064	2	0
MOV10_HUMAN	0	0	0	0	0	0			347	114512	29	11	29	11			418	114512	37	13	35	13			31	114512	5	1	5	1		70	114512	12	2	9	2		48	114512	7	2	7	2		171	114512	21	6
MPCP_HUMAN	40	40525	1	1	1	1			50	40525	7	2	7	2			48	40525	7	2	7	2			0	0	0	0	0	0		0	0	0	0	0	0		0	0	0	0	0	0		40	40525	5	1
MRCKG_HUMAN	0	0	0	0	0	0			19	173778	3	0	3	0			50	173778	6	1	6	1			0	0	0	0	0	0		0	0	0	0	0	0		0	0	0	0	0	0		0	0	0	0
MRM1_HUMAN	0	0	0	0	0	0			0	0	0	0	0	0			0	0	0	0	0	0			0	0	0	0	0	0		0	0	0	0	0	0		0	0	0	0	0	0		22	39070	1	0
MSI2H_HUMAN	0	0	0	0	0	0			41	35345	2	1	2	1			43	35345	3	1	3	1			0	0	0	0	0	0		0	0	0	0	0	0		0	0	0	0	0	0		0	0	0	0
MTCL1_HUMAN	0	0	0	0	0	0			40	210652	4	1	4	1			164	210652	24	4	23	4			0	0	0	0	0	0		15	210652	5	0	3	0		0	0	0	0	0	0		0	0	0	0
MTD2L_HUMAN	0	0	0	0	0	0			0	0	0	0	0	0			44	37463	4	1	3	1			0	0	0	0	0	0		0	0	0	0	0	0		0	0	0	0	0	0		43	37463	9	1
MTDC_HUMAN	547	38042	31	18	20	12			208	38042	22	8	16	8			279	38042	23	7	15	7			207	38042	16	9	6	5		42	38042	5	1	4	1		74	38042	6	3	6	3		212	38042	27	7
MTUS1_HUMAN	0	0	0	0	0	0			42	142677	4	1	4	1			68	142677	12	1	12	1			0	0	0	0	0	0		0	0	0	0	0	0		0	0	0	0	0	0		0	0	0	0
MTX2_HUMAN	0	0	0	0	0	0			0	0	0	0	0	0			0	0	0	0	0	0			0	0	0	0	0	0		0	0	0	0	0	0		0	0	0	0	0	0		57	30086	6	2
MTX3_HUMAN	0	0	0	0	0	0			0	0	0	0	0	0			0	0	0	0	0	0			0	0	0	0	0	0		0	0	0	0	0	0		0	0	0	0	0	0		45	35299	12	1
MVP_HUMAN	0	0	0	0	0	0			22	99551	1	0	1	0			73	99551	9	1	9	1			0	0	0	0	0	0		0	0	0	0	0	0		0	0	0	0	0	0		33	99551	4	1
MYH11_HUMAN	0	0	0	0	0	0			0	0	0	0	0	0			25	228054	10	0	9	0			0	0	0	0	0	0		0	0	0	0	0	0		0	0	0	0	0	0		0	0	0	0
MYH13_HUMAN	0	0	0	0	0	0			0	0	0	0	0	0			27	224605	11	0	11	0			0	0	0	0	0	0		0	0	0	0	0	0		0	0	0	0	0	0		0	0	0	0
MYH4_HUMAN	0	0	0	0	0	0			0	0	0	0	0	0			27	223902	4	0	4	0			0	0	0	0	0	0		0	0	0	0	0	0		0	0	0	0	0	0		0	0	0	0
MYH9_HUMAN	0	0	0	0	0	0			39	227646	5	1	5	1			278	227646	24	6	23	6			0	0	0	0	0	0		0	0	0	0	0	0		0	0	0	0	0	0		0	0	0	0
MYO15_HUMAN	0	0	0	0	0	0			40	397610	5	1	4	1			43	397610	9	1	8	1			0	0	0	0	0	0		0	0	0	0	0	0		0	0	0	0	0	0		0	0	0	0
MYO19_HUMAN	0	0	0	0	0	0			0	0	0	0	0	0			0	0	0	0	0	0			0	0	0	0	0	0		0	0	0	0	0	0		0	0	0	0	0	0		29	110776	3	1
MYO1E_HUMAN	0	0	0	0	0	0			0	0	0	0	0	0			0	0	0	0	0	0			0	0	0	0	0	0		0	0	0	0	0	0		0	0	0	0	0	0		0	0	0	0
MYOME_HUMAN	0	0	0	0	0	0			0	0	0	0	0	0			0	0	0	0	0	0			0	0	0	0	0	0		0	0	0	0	0	0		0	0	0	0	0	0		142	266343	18	6
NAB2_HUMAN	0	0	0	0	0	0			30	56844	3	1	3	1			32	56844	2	0	2	0			0	0	0	0	0	0		0	0	0	0	0	0		0	0	0	0	0	0		0	0	0	0
NAT10_HUMAN	0	0	0	0	0	0			0	0	0	0	0	0			0	0	0	0	0	0			0	0	0	0	0	0		0	0	0	0	0	0		0	0	0	0	0	0		15	116569	5	0
NCBP1_HUMAN	0	0	0	0	0	0			0	0	0	0	0	0			44	92864	3	1	3	1			0	0	0	0	0	0		0	0	0	0	0	0		0	0	0	0	0	0		0	0	0	0
NCOA5_HUMAN	0	0	0	0	0	0			78	65725	8	2	8	2			88	65725	14	2	14	2			119	65725	22	2	12	2		142	65725	13	3	8	3		54	65725	4	1	4	1		0	0	0	0
NDKA_HUMAN	35	17309	2	1	2	1			0	0	0	0	0	0			0	0	0	0	0	0			0	0	0	0	0	0		0	0	0	0	0	0		0	0	0	0	0	0		0	0	0	0
NDKB_HUMAN	35	17401	2	1	2	1			0	0	0	0	0	0			0	0	0	0	0	0			0	0	0	0	0	0		0	0	0	0	0	0		0	0	0	0	0	0		0	0	0	0
NDUC1_HUMAN	24	8729	2	0	2	0			0	0	0	0	0	0			0	0	0	0	0	0			0	0	0	0	0	0		0	0	0	0	0	0		0	0	0	0	0	0		0	0	0	0
NDUS1_HUMAN	0	0	0	0	0	0			0	0	0	0	0	0			15	80443	3	0	3	0			0	0	0	0	0	0		0	0	0	0	0	0		0	0	0	0	0	0		21	80443	2	1
NDUS2_HUMAN	0	0	0	0	0	0			0	0	0	0	0	0			40	52911	3	2	2	2			0	0	0	0	0	0		0	0	0	0	0	0		0	0	0	0	0	0		0	0	0	0
NDUS3_HUMAN	0	0	0	0	0	0			0	0	0	0	0	0			35	30337	2	0	2	0			0	0	0	0	0	0		0	0	0	0	0	0		0	0	0	0	0	0		43	30337	1	1
NEB2_HUMAN	37	89309	2	1	2	1			0	0	0	0	0	0			0	0	0	0	0	0			0	0	0	0	0	0		0	0	0	0	0	0		0	0	0	0	0	0		0	0	0	0
NEMF_HUMAN	0	0	0	0	0	0			0	0	0	0	0	0			19	123334	6	0	6	0			0	0	0	0	0	0		0	0	0	0	0	0		0	0	0	0	0	0		0	0	0	0
NEP1_HUMAN	0	0	0	0	0	0			0	0	0	0	0	0			0	0	0	0	0	0			0	0	0	0	0	0		0	0	0	0	0	0		0	0	0	0	0	0		26	26931	1	0
NFH_HUMAN	58	112639	5	2	4	2			56	112639	7	1	5	1			55	112639	7	1	5	1			0	0	0	0	0	0		0	0	0	0	0	0		0	0	0	0	0	0		0	0	0	0
NFIA_HUMAN	0	0	0	0	0	0			0	0	0	0	0	0			0	0	0	0	0	0			0	0	0	0	0	0		0	0	0	0	0	0		0	0	0	0	0	0		15	56308	1	0
NFIB_HUMAN	0	0	0	0	0	0			0	0	0	0	0	0			0	0	0	0	0	0			0	0	0	0	0	0		0	0	0	0	0	0		0	0	0	0	0	0		15	47754	1	0
NFIC_HUMAN	0	0	0	0	0	0			0	0	0	0	0	0			0	0	0	0	0	0			0	0	0	0	0	0		0	0	0	0	0	0		0	0	0	0	0	0		15	56096	1	0
NFIX_HUMAN	0	0	0	0	0	0			0	0	0	0	0	0			0	0	0	0	0	0			0	0	0	0	0	0		0	0	0	0	0	0		0	0	0	0	0	0		15	55577	1	0
NGAP_HUMAN	0	0	0	0	0	0			0	0	0	0	0	0			17	129618	1	0	1	0			0	0	0	0	0	0		0	0	0	0	0	0		0	0	0	0	0	0		0	0	0	0
NH2L1_HUMAN	0	0	0	0	0	0			0	0	0	0	0	0			0	0	0	0	0	0			0	0	0	0	0	0		0	0	0	0	0	0		0	0	0	0	0	0		41	14393	1	1
NINL_HUMAN	0	0	0	0	0	0			0	0	0	0	0	0			22	157445	4	0	4	0			0	0	0	0	0	0		0	0	0	0	0	0		0	0	0	0	0	0		0	0	0	0
NOG1_HUMAN	0	0	0	0	0	0			0	0	0	0	0	0			20	74317	3	0	3	0			0	0	0	0	0	0		0	0	0	0	0	0		0	0	0	0	0	0		27	74317	4	1
NOL6_HUMAN	0	0	0	0	0	0			0	0	0	0	0	0			0	0	0	0	0	0			0	0	0	0	0	0		0	0	0	0	0	0		0	0	0	0	0	0		18	128368	2	0
NOLC1_HUMAN	0	0	0	0	0	0			0	0	0	0	0	0			0	0	0	0	0	0			0	0	0	0	0	0		0	0	0	0	0	0		0	0	0	0	0	0		27	73560	3	0
NONO_HUMAN	0	0	0	0	0	0			455	54311	33	13	20	10			589	54311	56	15	24	9			44	54311	9	1	6	1		44	54311	7	1	5	1		0	0	0	0	0	0		159	54311	23	6
NOTC1_HUMAN	0	0	0	0	0	0			0	0	0	0	0	0			33	286350	3	0	3	0			0	0	0	0	0	0		0	0	0	0	0	0		0	0	0	0	0	0		0	0	0	0
NOTC2_HUMAN	0	0	0	0	0	0			38	279082	5	1	5	1			79	279082	9	2	9	2			0	0	0	0	0	0		0	0	0	0	0	0		0	0	0	0	0	0		19	279082	1	0
NPM_HUMAN	61	32726	2	2	2	2			18	32726	2	0	2	0			55	32726	3	2	3	2			0	0	0	0	0	0		21	32726	1	0	1	0		0	0	0	0	0	0		44	32726	5	2
NSD3_HUMAN	0	0	0	0	0	0			0	0	0	0	0	0			0	0	0	0	0	0			0	0	0	0	0	0		0	0	0	0	0	0		0	0	0	0	0	0		15	165330	1	0
NSUN2_HUMAN	0	0	0	0	0	0			0	0	0	0	0	0			21	87214	1	0	1	0			0	0	0	0	0	0		0	0	0	0	0	0		0	0	0	0	0	0		0	0	0	0
NU153_HUMAN	0	0	0	0	0	0			0	0	0	0	0	0			0	0	0	0	0	0			0	0	0	0	0	0		0	0	0	0	0	0		0	0	0	0	0	0		112	155440	13	1
NUCL_HUMAN	16	76625	4	0	3	0			207	76625	17	9	16	9			159	76625	16	6	15	6			30	76625	5	1	5	1		24	76625	5	0	4	0		64	76625	5	3	5	3		82	76625	8	3
NUFP2_HUMAN	0	0	0	0	0	0			150	76132	10	4	9	4			317	76132	14	8	12	6			27	76132	2	0	1	0		0	0	0	0	0	0		0	0	0	0	0	0		129	76132	12	3
NUMA1_HUMAN	0	0	0	0	0	0			0	0	0	0	0	0			0	0	0	0	0	0			13	239199	5	0	5	0		0	0	0	0	0	0		0	0	0	0	0	0		0	0	0	0
NUP93_HUMAN	0	0	0	0	0	0			0	0	0	0	0	0			0	0	0	0	0	0			0	0	0	0	0	0		0	0	0	0	0	0		0	0	0	0	0	0		0	0	0	0
NXF1_HUMAN	0	0	0	0	0	0			0	0	0	0	0	0			0	0	0	0	0	0			0	0	0	0	0	0		0	0	0	0	0	0		0	0	0	0	0	0		53	70652	6	1
NXT1_HUMAN	0	0	0	0	0	0			0	0	0	0	0	0			0	0	0	0	0	0			0	0	0	0	0	0		0	0	0	0	0	0		0	0	0	0	0	0		24	16065	1	0
NXT2_HUMAN	0	0	0	0	0	0			0	0	0	0	0	0			0	0	0	0	0	0			0	0	0	0	0	0		0	0	0	0	0	0		0	0	0	0	0	0		24	16389	1	0
ODO2_HUMAN	29	49067	1	1	1	1			0	0	0	0	0	0			0	0	0	0	0	0			0	0	0	0	0	0		0	0	0	0	0	0		0	0	0	0	0	0		0	0	0	0
OGT1_HUMAN	0	0	0	0	0	0			0	0	0	0	0	0			14	118104	1	0	1	0			0	0	0	0	0	0		0	0	0	0	0	0		0	0	0	0	0	0		0	0	0	0
OSBL3_HUMAN	0	0	0	0	0	0			0	0	0	0	0	0			0	0	0	0	0	0			0	0	0	0	0	0		0	0	0	0	0	0		0	0	0	0	0	0		46	102130	5	2
OSBL8_HUMAN	0	0	0	0	0	0			0	0	0	0	0	0			30	101759	4	1	4	1			0	0	0	0	0	0		0	0	0	0	0	0		0	0	0	0	0	0		0	0	0	0
P5CS_HUMAN	0	0	0	0	0	0			65	87989	8	2	8	2			178	87989	14	6	14	6			32	87989	6	1	5	1		426	87989	40	17	17	10		255	87989	19	13	15	11		235	87989	23	8
PABP1_HUMAN	0	0	0	0	0	0			557	70854	39	18	28	16			536	70854	55	16	29	13			147	70854	17	3	11	3		329	70854	22	10	10	5		143	70854	15	6	15	6		226	70854	35	10
PABP4_HUMAN	0	0	0	0	0	0			381	71080	27	11	21	10			313	71080	38	9	26	7			125	71080	8	2	5	2		252	71080	15	8	8	4		117	71080	9	4	9	4		185	71080	25	8
PACN2_HUMAN	17	56046	1	0	1	0			0	0	0	0	0	0			0	0	0	0	0	0			0	0	0	0	0	0		0	0	0	0	0	0		0	0	0	0	0	0		0	0	0	0
PAIP1_HUMAN	0	0	0	0	0	0			0	0	0	0	0	0			13	53947	2	0	2	0			0	0	0	0	0	0		0	0	0	0	0	0		0	0	0	0	0	0		0	0	0	0
PAPD1_HUMAN	14	66985	3	0	3	0			0	0	0	0	0	0			22	66985	3	0	3	0			0	0	0	0	0	0		0	0	0	0	0	0		0	0	0	0	0	0		0	0	0	0
PARK7_HUMAN	81	20050	3	2	3	2			0	0	0	0	0	0			0	0	0	0	0	0			0	0	0	0	0	0		0	0	0	0	0	0		0	0	0	0	0	0		0	0	0	0
PARP1_HUMAN	0	0	0	0	0	0			115	113811	12	3	12	3			195	113811	22	5	21	5			37	113811	2	1	2	1		0	0	0	0	0	0		0	0	0	0	0	0		83	113811	6	2
PCBP1_HUMAN	0	0	0	0	0	0			0	0	0	0	0	0			148	37987	4	3	4	3			49	37987	4	1	4	1		17	37987	3	0	3	0		0	0	0	0	0	0		80	37987	5	1
PCBP2_HUMAN	0	0	0	0	0	0			22	38955	6	0	5	0			170	38955	6	4	6	4			37	38955	5	0	4	0		16	38955	5	0	5	0		0	0	0	0	0	0		102	38955	8	2
PCM1_HUMAN	0	0	0	0	0	0			0	0	0	0	0	0			69	230046	7	2	6	2			61	230046	11	2	10	2		71	230046	15	3	12	3		45	230046	4	2	4	2		245	230046	24	9
PCMD2_HUMAN	0	0	0	0	0	0			0	0	0	0	0	0			0	0	0	0	0	0			0	0	0	0	0	0		0	0	0	0	0	0		0	0	0	0	0	0		0	0	0	0
PCNT_HUMAN	0	0	0	0	0	0			0	0	0	0	0	0			44	380600	11	1	11	1			0	0	0	0	0	0		0	0	0	0	0	0		0	0	0	0	0	0		0	0	0	0
PDIA3_HUMAN	0	0	0	0	0	0			0	0	0	0	0	0			0	0	0	0	0	0			0	0	0	0	0	0		0	0	0	0	0	0		0	0	0	0	0	0		15	57146	2	0
PEBB_HUMAN	0	0	0	0	0	0			0	0	0	0	0	0			13	21723	2	0	2	0			0	0	0	0	0	0		0	0	0	0	0	0		0	0	0	0	0	0		0	0	0	0
PEO1_HUMAN	0	0	0	0	0	0			0	0	0	0	0	0			0	0	0	0	0	0			0	0	0	0	0	0		0	0	0	0	0	0		0	0	0	0	0	0		19	77619	2	0
PESC_HUMAN	0	0	0	0	0	0			0	0	0	0	0	0			0	0	0	0	0	0			0	0	0	0	0	0		0	0	0	0	0	0		0	0	0	0	0	0		27	68359	2	1
PFKAP_HUMAN	31	86454	4	0	4	0			0	0	0	0	0	0			0	0	0	0	0	0			0	0	0	0	0	0		0	0	0	0	0	0		0	0	0	0	0	0		0	0	0	0
PGAM5_HUMAN	87	32213	3	2	3	2			94	32213	11	3	11	3			47	32213	12	1	11	1			43	32213	8	0	5	0		31	32213	9	0	4	0		88	32213	9	2	9	2		98	32213	7	3
PHB_HUMAN	39	29843	1	1	1	1			56	29843	5	2	5	2			35	29843	6	1	6	1			0	0	0	0	0	0		0	0	0	0	0	0		55	29843	2	1	2	1		33	29843	3	1
PHB2_HUMAN	0	0	0	0	0	0			26	33276	7	0	7	0			24	33276	5	0	5	0			0	0	0	0	0	0		0	0	0	0	0	0		54	33276	6	1	6	1		69	33276	6	1
PHC3_HUMAN	0	0	0	0	0	0			0	0	0	0	0	0			18	106894	2	0	2	0			0	0	0	0	0	0		0	0	0	0	0	0		0	0	0	0	0	0		0	0	0	0
PHF5A_HUMAN	0	0	0	0	0	0			0	0	0	0	0	0			0	0	0	0	0	0			0	0	0	0	0	0		0	0	0	0	0	0		0	0	0	0	0	0		18	13138	4	0
PHLB2_HUMAN	0	0	0	0	0	0			0	0	0	0	0	0			25	142812	7	0	7	0			20	142812	1	0	1	0		0	0	0	0	0	0		0	0	0	0	0	0		0	0	0	0
PHX2B_HUMAN	0	0	0	0	0	0			17	31886	2	0	1	0			0	0	0	0	0	0			0	0	0	0	0	0		0	0	0	0	0	0		0	0	0	0	0	0		0	0	0	0
PIBF1_HUMAN	0	0	0	0	0	0			0	0	0	0	0	0			0	0	0	0	0	0			0	0	0	0	0	0		0	0	0	0	0	0		0	0	0	0	0	0		32	90035	1	1
PIGR_HUMAN	69	84429	7	3	7	3			0	0	0	0	0	0			0	0	0	0	0	0			0	0	0	0	0	0		0	0	0	0	0	0		0	0	0	0	0	0		0	0	0	0
PIMT_HUMAN	122	24792	6	4	5	4			46	24792	6	2	6	2			67	24792	5	1	5	1			0	0	0	0	0	0		0	0	0	0	0	0		0	0	0	0	0	0		63	24792	6	3
PININ_HUMAN	0	0	0	0	0	0			0	0	0	0	0	0			24	81679	3	0	3	0			0	0	0	0	0	0		15	81679	4	0	4	0		0	0	0	0	0	0		0	0	0	0
PIP_HUMAN	233	16847	8	6	8	6			17	16847	2	0	2	0			64	16847	3	1	3	1			0	0	0	0	0	0		0	0	0	0	0	0		0	0	0	0	0	0		0	0	0	0
PITM2_HUMAN	0	0	0	0	0	0			0	0	0	0	0	0			0	0	0	0	0	0			0	0	0	0	0	0		0	0	0	0	0	0		0	0	0	0	0	0		0	0	0	0
PIWL1_HUMAN	29	99453	2	1	2	1			23	99453	2	1	2	1			0	0	0	0	0	0			0	0	0	0	0	0		0	0	0	0	0	0		0	0	0	0	0	0		0	0	0	0
PKHM1_HUMAN	0	0	0	0	0	0			0	0	0	0	0	0			0	0	0	0	0	0			0	0	0	0	0	0		0	0	0	0	0	0		0	0	0	0	0	0		0	0	0	0
PKP1_HUMAN	146	84119	10	5	8	5			0	0	0	0	0	0			51	84119	10	1	9	1			0	0	0	0	0	0		0	0	0	0	0	0		0	0	0	0	0	0		0	0	0	0
PKP2_HUMAN	0	0	0	0	0	0			0	0	0	0	0	0			59	97868	7	2	6	2			24	97868	1	0	1	0		0	0	0	0	0	0		0	0	0	0	0	0		25	97868	3	0
PKP3_HUMAN	0	0	0	0	0	0			0	0	0	0	0	0			64	87485	5	2	5	2			0	0	0	0	0	0		0	0	0	0	0	0		0	0	0	0	0	0		0	0	0	0
PKP4_HUMAN	0	0	0	0	0	0			0	0	0	0	0	0			23	132585	5	0	4	0			0	0	0	0	0	0		0	0	0	0	0	0		0	0	0	0	0	0		38	132585	4	1
PLAK_HUMAN	566	82434	25	18	22	16			190	82434	20	8	19	8			331	82434	25	11	24	10			27	82434	6	1	4	1		0	0	0	0	0	0		0	0	0	0	0	0		37	82434	8	2
PLCA_HUMAN	0	0	0	0	0	0			0	0	0	0	0	0			0	0	0	0	0	0			0	0	0	0	0	0		0	0	0	0	0	0		0	0	0	0	0	0		0	0	0	0
PLCB3_HUMAN	0	0	0	0	0	0			0	0	0	0	0	0			24	139511	3	1	3	1			0	0	0	0	0	0		0	0	0	0	0	0		0	0	0	0	0	0		0	0	0	0
PLCE_HUMAN	0	0	0	0	0	0			0	0	0	0	0	0			0	0	0	0	0	0			0	0	0	0	0	0		0	0	0	0	0	0		0	0	0	0	0	0		36	42387	1	1
PLEC_HUMAN	0	0	0	0	0	0			24	533462	11	0	11	0			64	533462	27	2	25	2			16	533462	5	0	5	0		30	533462	3	1	3	1		0	0	0	0	0	0		297	533462	56	11
PLOD3_HUMAN	0	0	0	0	0	0			19	85302	1	0	1	0			37	85302	3	1	3	1			0	0	0	0	0	0		0	0	0	0	0	0		0	0	0	0	0	0		0	0	0	0
PLP2_HUMAN	37	17022	1	1	1	1			0	0	0	0	0	0			18	17022	1	0	1	0			0	0	0	0	0	0		0	0	0	0	0	0		0	0	0	0	0	0		14	17022	1	0
PNO1_HUMAN	0	0	0	0	0	0			0	0	0	0	0	0			0	0	0	0	0	0			0	0	0	0	0	0		0	0	0	0	0	0		0	0	0	0	0	0		21	28078	1	0
PNPH_HUMAN	0	0	0	0	0	0			0	0	0	0	0	0			27	32325	1	0	1	0			0	0	0	0	0	0		0	0	0	0	0	0		0	0	0	0	0	0		0	0	0	0
PNPT1_HUMAN	0	0	0	0	0	0			0	0	0	0	0	0			0	0	0	0	0	0			0	0	0	0	0	0		0	0	0	0	0	0		0	0	0	0	0	0		0	0	0	0
POF1B_HUMAN	43	68878	3	1	2	1			0	0	0	0	0	0			54	68878	5	2	5	2			15	68878	1	0	1	0		0	0	0	0	0	0		0	0	0	0	0	0		0	0	0	0
PON1_HUMAN	112	39877	2	2	2	2			85	39877	4	2	3	2			40	39877	2	1	2	1			0	0	0	0	0	0		0	0	0	0	0	0		0	0	0	0	0	0		0	0	0	0
POTEE_HUMAN	0	0	0	0	0	0			0	0	0	0	0	0			0	0	0	0	0	0			0	0	0	0	0	0		0	0	0	0	0	0		0	0	0	0	0	0		0	0	0	0
POTEI_HUMAN	0	0	0	0	0	0			0	0	0	0	0	0			0	0	0	0	0	0			0	0	0	0	0	0		0	0	0	0	0	0		0	0	0	0	0	0		0	0	0	0
POTEJ_HUMAN	0	0	0	0	0	0			0	0	0	0	0	0			0	0	0	0	0	0			0	0	0	0	0	0		0	0	0	0	0	0		0	0	0	0	0	0		0	0	0	0
PPIA_HUMAN	50	18229	1	1	1	1			0	0	0	0	0	0			0	0	0	0	0	0			0	0	0	0	0	0		0	0	0	0	0	0		0	0	0	0	0	0		0	0	0	0
PPIB_HUMAN	0	0	0	0	0	0			0	0	0	0	0	0			31	23785	1	0	1	0			0	0	0	0	0	0		0	0	0	0	0	0		0	0	0	0	0	0		0	0	0	0
PPIL3_HUMAN	0	0	0	0	0	0			0	0	0	0	0	0			39	18371	3	1	3	1			0	0	0	0	0	0		0	0	0	0	0	0		0	0	0	0	0	0		0	0	0	0
PR14L_HUMAN	35	241142	2	1	2	1			0	0	0	0	0	0			0	0	0	0	0	0			0	0	0	0	0	0		0	0	0	0	0	0		0	0	0	0	0	0		0	0	0	0
PR40A_HUMAN	0	0	0	0	0	0			0	0	0	0	0	0			0	0	0	0	0	0			0	0	0	0	0	0		0	0	0	0	0	0		0	0	0	0	0	0		45	109022	4	2
PRC2A_HUMAN	0	0	0	0	0	0			69	229180	10	2	10	2			149	229180	25	5	23	5			84	229180	6	2	6	2		40	229180	4	1	4	1		0	0	0	0	0	0		0	0	0	0
PRC2C_HUMAN	0	0	0	0	0	0			94	317346	17	1	15	1			160	317346	27	7	27	7			69	317346	6	2	6	2		14	317346	4	0	4	0		0	0	0	0	0	0		38	317346	15	0
PRDX1_HUMAN	198	22324	8	7	7	6			33	22324	3	0	3	0			19	22324	5	0	5	0			29	22324	1	1	1	1		0	0	0	0	0	0		0	0	0	0	0	0		0	0	0	0
PRDX2_HUMAN	123	22049	4	3	3	2			0	0	0	0	0	0			21	22049	2	0	2	0			29	22049	1	1	1	1		0	0	0	0	0	0		0	0	0	0	0	0		0	0	0	0
PRKDC_HUMAN	53	473749	9	1	7	1			0	0	0	0	0	0			16	473749	13	0	13	0			0	0	0	0	0	0		17	473749	2	0	2	0		0	0	0	0	0	0		94	473749	24	2
PRKRA_HUMAN	0	0	0	0	0	0			33	34839	2	1	2	1			18	34839	1	0	1	0			0	0	0	0	0	0		0	0	0	0	0	0		0	0	0	0	0	0		0	0	0	0
PROF1_HUMAN	79	15216	2	2	2	2			0	0	0	0	0	0			0	0	0	0	0	0			0	0	0	0	0	0		0	0	0	0	0	0		0	0	0	0	0	0		37	15216	3	1
PROL4_HUMAN	38	15088	3	1	3	1			0	0	0	0	0	0			0	0	0	0	0	0			0	0	0	0	0	0		0	0	0	0	0	0		0	0	0	0	0	0		0	0	0	0
PROSC_HUMAN	0	0	0	0	0	0			0	0	0	0	0	0			0	0	0	0	0	0			0	0	0	0	0	0		0	0	0	0	0	0		0	0	0	0	0	0		0	0	0	0
Protein Score	0	0	0	0	0	0			0	0	0	0	0	0			Protein Score	Protein Mass	Protein Matches	Protein Matches Sig	Protein Sequences	Protein Sequences Sig			0	0	0	0	0	0		0	0	0	0	0	0		0	0	0	0	0	0		0	0	0	0
PRP6_HUMAN	0	0	0	0	0	0			0	0	0	0	0	0			0	0	0	0	0	0			0	0	0	0	0	0		0	0	0	0	0	0		0	0	0	0	0	0		22	107656	3	1
PRP8_HUMAN	0	0	0	0	0	0			0	0	0	0	0	0			15	274738	5	0	5	0			14	274738	4	0	4	0		17	274738	2	0	2	0		0	0	0	0	0	0		40	274738	11	0
PRPF3_HUMAN	0	0	0	0	0	0			0	0	0	0	0	0			0	0	0	0	0	0			0	0	0	0	0	0		0	0	0	0	0	0		0	0	0	0	0	0		0	0	0	0
PSA3_HUMAN	25	28643	1	0	1	0			0	0	0	0	0	0			0	0	0	0	0	0			0	0	0	0	0	0		0	0	0	0	0	0		0	0	0	0	0	0		0	0	0	0
PSA6_HUMAN	61	27838	1	1	1	1			0	0	0	0	0	0			0	0	0	0	0	0			0	0	0	0	0	0		0	0	0	0	0	0		0	0	0	0	0	0		0	0	0	0
PSB5_HUMAN	0	0	0	0	0	0			0	0	0	0	0	0			24	28633	2	1	2	1			0	0	0	0	0	0		0	0	0	0	0	0		0	0	0	0	0	0		0	0	0	0
PSB6_HUMAN	44	25570	1	1	1	1			0	0	0	0	0	0			0	0	0	0	0	0			0	0	0	0	0	0		0	0	0	0	0	0		0	0	0	0	0	0		0	0	0	0
PSD4_HUMAN	15	117317	2	0	2	0			0	0	0	0	0	0			0	0	0	0	0	0			0	0	0	0	0	0		0	0	0	0	0	0		0	0	0	0	0	0		0	0	0	0
PSIP1_HUMAN	0	0	0	0	0	0			0	0	0	0	0	0			0	0	0	0	0	0			0	0	0	0	0	0		0	0	0	0	0	0		0	0	0	0	0	0		16	60181	1	0
PSMD2_HUMAN	0	0	0	0	0	0			0	0	0	0	0	0			0	0	0	0	0	0			0	0	0	0	0	0		0	0	0	0	0	0		0	0	0	0	0	0		0	0	0	0
PSME4_HUMAN	0	0	0	0	0	0			0	0	0	0	0	0			0	0	0	0	0	0			0	0	0	0	0	0		0	0	0	0	0	0		66	213536	5	4	2	1		0	0	0	0
PSPC1_HUMAN	0	0	0	0	0	0			101	58820	15	2	14	2			55	58820	10	1	9	1			0	0	0	0	0	0		0	0	0	0	0	0		0	0	0	0	0	0		17	58820	2	0
PTBP1_HUMAN	0	0	0	0	0	0			139	57357	14	4	11	3			155	57357	12	2	11	2			0	0	0	0	0	0		0	0	0	0	0	0		0	0	0	0	0	0		32	57357	8	0
PTPRA_HUMAN	0	0	0	0	0	0			22	91455	2	1	2	1			0	0	0	0	0	0			0	0	0	0	0	0		0	0	0	0	0	0		0	0	0	0	0	0		0	0	0	0
PUF60_HUMAN	0	0	0	0	0	0			91	60009	8	2	8	2			163	60009	8	5	8	5			0	0	0	0	0	0		0	0	0	0	0	0		0	0	0	0	0	0		0	0	0	0
PUM1_HUMAN	0	0	0	0	0	0			0	0	0	0	0	0			56	127079	9	2	9	2			0	0	0	0	0	0		0	0	0	0	0	0		0	0	0	0	0	0		0	0	0	0
PUM2_HUMAN	0	0	0	0	0	0			47	114715	7	2	7	2			63	114715	10	1	10	1			14	114715	2	0	2	0		0	0	0	0	0	0		0	0	0	0	0	0		0	0	0	0
PURA_HUMAN	0	0	0	0	0	0			36	35003	6	1	6	1			74	35003	8	1	8	1			0	0	0	0	0	0		0	0	0	0	0	0		0	0	0	0	0	0		0	0	0	0
PURB_HUMAN	0	0	0	0	0	0			0	0	0	0	0	0			0	0	0	0	0	0			0	0	0	0	0	0		0	0	0	0	0	0		0	0	0	0	0	0		13	33392	1	0
PYR1_HUMAN	0	0	0	0	0	0			84	245167	7	3	7	3			190	245167	15	5	15	5			0	0	0	0	0	0		0	0	0	0	0	0		0	0	0	0	0	0		0	0	0	0
PZP_HUMAN	0	0	0	0	0	0			0	0	0	0	0	0			18	165242	2	0	2	0			0	0	0	0	0	0		0	0	0	0	0	0		0	0	0	0	0	0		0	0	0	0
QCR2_HUMAN	22	48584	2	1	2	1			0	0	0	0	0	0			18	48584	5	0	5	0			0	0	0	0	0	0		0	0	0	0	0	0		0	0	0	0	0	0		0	0	0	0
RA1L2_HUMAN	0	0	0	0	0	0			0	0	0	0	0	0			0	0	0	0	0	0			0	0	0	0	0	0		0	0	0	0	0	0		0	0	0	0	0	0		0	0	0	0
RAB1B_HUMAN	0	0	0	0	0	0			0	0	0	0	0	0			17	22328	3	0	3	0			0	0	0	0	0	0		0	0	0	0	0	0		0	0	0	0	0	0		0	0	0	0
RAB2A_HUMAN	0	0	0	0	0	0			0	0	0	0	0	0			34	23702	2	1	2	1			0	0	0	0	0	0		0	0	0	0	0	0		0	0	0	0	0	0		0	0	0	0
RAB5A_HUMAN	0	0	0	0	0	0			0	0	0	0	0	0			20	23872	2	0	2	0			0	0	0	0	0	0		0	0	0	0	0	0		0	0	0	0	0	0		0	0	0	0
RAB5B_HUMAN	0	0	0	0	0	0			0	0	0	0	0	0			20	23920	2	0	2	0			0	0	0	0	0	0		0	0	0	0	0	0		0	0	0	0	0	0		0	0	0	0
RAB5C_HUMAN	0	0	0	0	0	0			0	0	0	0	0	0			20	23696	2	0	2	0			0	0	0	0	0	0		0	0	0	0	0	0		0	0	0	0	0	0		17	23696	2	0
RAB7A_HUMAN	0	0	0	0	0	0			0	0	0	0	0	0			24	23760	2	0	2	0			0	0	0	0	0	0		0	0	0	0	0	0		0	0	0	0	0	0		0	0	0	0
RACK1_HUMAN	0	0	0	0	0	0			0	0	0	0	0	0			45	35511	4	1	4	1			0	0	0	0	0	0		0	0	0	0	0	0		0	0	0	0	0	0		0	0	0	0
RADI_HUMAN	0	0	0	0	0	0			0	0	0	0	0	0			0	0	0	0	0	0			34	68635	7	1	5	1		0	0	0	0	0	0		0	0	0	0	0	0		105	68635	20	3
RAI14_HUMAN	58	110601	4	1	3	1			0	0	0	0	0	0			0	0	0	0	0	0			0	0	0	0	0	0		0	0	0	0	0	0		0	0	0	0	0	0		0	0	0	0
RALY_HUMAN	0	0	0	0	0	0			0	0	0	0	0	0			0	0	0	0	0	0			0	0	0	0	0	0		0	0	0	0	0	0		0	0	0	0	0	0		21	32501	2	1
RAN_HUMAN	40	24579	2	1	2	1			0	0	0	0	0	0			0	0	0	0	0	0			0	0	0	0	0	0		0	0	0	0	0	0		0	0	0	0	0	0		32	24579	1	1
RAP1A_HUMAN	0	0	0	0	0	0			0	0	0	0	0	0			23	21316	1	0	1	0			0	0	0	0	0	0		0	0	0	0	0	0		0	0	0	0	0	0		0	0	0	0
RAP1B_HUMAN	0	0	0	0	0	0			0	0	0	0	0	0			23	21040	1	0	1	0			0	0	0	0	0	0		0	0	0	0	0	0		0	0	0	0	0	0		0	0	0	0
RAVR2_HUMAN	0	0	0	0	0	0			0	0	0	0	0	0			15	74976	1	0	1	0			0	0	0	0	0	0		0	0	0	0	0	0		0	0	0	0	0	0		0	0	0	0
RB11A_HUMAN	0	0	0	0	0	0			0	0	0	0	0	0			16	24492	2	0	2	0			0	0	0	0	0	0		0	0	0	0	0	0		0	0	0	0	0	0		19	24492	1	0
RB11B_HUMAN	0	0	0	0	0	0			0	0	0	0	0	0			16	24588	2	0	2	0			0	0	0	0	0	0		0	0	0	0	0	0		0	0	0	0	0	0		19	24588	1	0
RB3GP_HUMAN	18	111594	1	0	1	0			0	0	0	0	0	0			0	0	0	0	0	0			0	0	0	0	0	0		0	0	0	0	0	0		0	0	0	0	0	0		0	0	0	0
RB6I2_HUMAN	0	0	0	0	0	0			0	0	0	0	0	0			35	128236	20	1	10	1			0	0	0	0	0	0		0	0	0	0	0	0		0	0	0	0	0	0		0	0	0	0
RBM10_HUMAN	0	0	0	0	0	0			0	0	0	0	0	0			0	0	0	0	0	0			0	0	0	0	0	0		0	0	0	0	0	0		0	0	0	0	0	0		23	103811	1	0
RBM14_HUMAN	0	0	0	0	0	0			75	69620	6	1	6	1			207	69620	17	6	16	6			0	0	0	0	0	0		0	0	0	0	0	0		0	0	0	0	0	0		45	69620	10	1
RBM25_HUMAN	0	0	0	0	0	0			0	0	0	0	0	0			0	0	0	0	0	0			0	0	0	0	0	0		0	0	0	0	0	0		0	0	0	0	0	0		25	100467	2	0
RBM27_HUMAN	0	0	0	0	0	0			0	0	0	0	0	0			45	119101	5	1	4	1			0	0	0	0	0	0		0	0	0	0	0	0		0	0	0	0	0	0		0	0	0	0
RBM39_HUMAN	0	0	0	0	0	0			0	0	0	0	0	0			71	59628	3	1	3	1			0	0	0	0	0	0		0	0	0	0	0	0		0	0	0	0	0	0		21	59628	4	0
RBM47_HUMAN	0	0	0	0	0	0			0	0	0	0	0	0			24	64514	6	1	5	1			0	0	0	0	0	0		0	0	0	0	0	0		0	0	0	0	0	0		0	0	0	0
RBM8A_HUMAN	0	0	0	0	0	0			0	0	0	0	0	0			26	19934	2	0	2	0			0	0	0	0	0	0		0	0	0	0	0	0		0	0	0	0	0	0		0	0	0	0
RBMS2_HUMAN	0	0	0	0	0	0			0	0	0	0	0	0			18	44159	1	0	1	0			0	0	0	0	0	0		0	0	0	0	0	0		0	0	0	0	0	0		0	0	0	0
RBMX_HUMAN	0	0	0	0	0	0			88	42306	3	3	3	3			19	42306	3	0	3	0			65	42306	8	1	7	1		39	42306	6	2	6	2		0	0	0	0	0	0		40	42306	10	1
RBP56_HUMAN	0	0	0	0	0	0			0	0	0	0	0	0			67	62021	4	3	4	3			0	0	0	0	0	0		0	0	0	0	0	0		76	62021	4	2	4	2		23	62021	5	0
RC3H1_HUMAN	0	0	0	0	0	0			0	0	0	0	0	0			55	126627	2	1	2	1			0	0	0	0	0	0		0	0	0	0	0	0		0	0	0	0	0	0		0	0	0	0
RC3H2_HUMAN	0	0	0	0	0	0			0	0	0	0	0	0			55	132784	2	1	2	1			0	0	0	0	0	0		0	0	0	0	0	0		0	0	0	0	0	0		0	0	0	0
RCC1_HUMAN	0	0	0	0	0	0			0	0	0	0	0	0			0	0	0	0	0	0			0	0	0	0	0	0		0	0	0	0	0	0		0	0	0	0	0	0		17	45397	1	0
RCOR1_HUMAN	0	0	0	0	0	0			0	0	0	0	0	0			37	53409	6	1	5	1			0	0	0	0	0	0		0	0	0	0	0	0		0	0	0	0	0	0		0	0	0	0
RELN_HUMAN	0	0	0	0	0	0			0	0	0	0	0	0			19	394980	1	0	1	0			0	0	0	0	0	0		0	0	0	0	0	0		0	0	0	0	0	0		0	0	0	0
RENT1_HUMAN	0	0	0	0	0	0			494	125578	42	13	39	13			657	125578	51	14	42	14			60	125578	7	2	7	2		55	125578	7	1	7	1		105	125578	7	3	6	3		218	125578	23	8
RENT2_HUMAN	0	0	0	0	0	0			0	0	0	0	0	0			19	148972	5	0	5	0			0	0	0	0	0	0		0	0	0	0	0	0		0	0	0	0	0	0		0	0	0	0
REV1_HUMAN	0	0	0	0	0	0			0	0	0	0	0	0			0	0	0	0	0	0			0	0	0	0	0	0		0	0	0	0	0	0		0	0	0	0	0	0		0	0	0	0
REVERSED-ANM7_HUMAN	15	79663	1	0	1	0			0	0	0	0	0	0			0	0	0	0	0	0			0	0	0	0	0	0		0	0	0	0	0	0		0	0	0	0	0	0		0	0	0	0
REVERSED-ARHG9_HUMAN	16	61513	1	0	1	0			0	0	0	0	0	0			0	0	0	0	0	0			0	0	0	0	0	0		0	0	0	0	0	0		0	0	0	0	0	0		0	0	0	0
REVERSED-ASPM_HUMAN	28	413189	7	1	5	1			0	0	0	0	0	0			0	0	0	0	0	0			0	0	0	0	0	0		0	0	0	0	0	0		0	0	0	0	0	0		0	0	0	0
REVERSED-BANP_HUMAN	25	57143	1	1	1	1			0	0	0	0	0	0			0	0	0	0	0	0			0	0	0	0	0	0		0	0	0	0	0	0		0	0	0	0	0	0		0	0	0	0
REVERSED-BSSP4_HUMAN	15	34394	1	0	1	0			0	0	0	0	0	0			0	0	0	0	0	0			0	0	0	0	0	0		0	0	0	0	0	0		0	0	0	0	0	0		0	0	0	0
REVERSED-CAR10_HUMAN	27	117342	3	1	3	1			0	0	0	0	0	0			0	0	0	0	0	0			0	0	0	0	0	0		0	0	0	0	0	0		0	0	0	0	0	0		0	0	0	0
REVERSED-CDKAL_HUMAN	32	65754	1	1	1	1			0	0	0	0	0	0			0	0	0	0	0	0			0	0	0	0	0	0		0	0	0	0	0	0		0	0	0	0	0	0		17	65754	1	0
REVERSED-CK5P2_HUMAN	0	0	0	0	0	0			0	0	0	0	0	0			0	0	0	0	0	0			0	0	0	0	0	0		0	0	0	0	0	0		0	0	0	0	0	0		0	0	0	0
REVERSED-CL12A_HUMAN	13	31255	3	0	1	0			0	0	0	0	0	0			0	0	0	0	0	0			0	0	0	0	0	0		0	0	0	0	0	0		0	0	0	0	0	0		0	0	0	0
REVERSED-CO027_HUMAN	0	0	0	0	0	0			0	0	0	0	0	0			0	0	0	0	0	0			32	58806	4	1	1	1		0	0	0	0	0	0		0	0	0	0	0	0		0	0	0	0
REVERSED-CP17A_HUMAN	19	57619	1	0	1	0			0	0	0	0	0	0			0	0	0	0	0	0			0	0	0	0	0	0		0	0	0	0	0	0		0	0	0	0	0	0		0	0	0	0
REVERSED-CUL5_HUMAN	20	91468	1	0	1	0			0	0	0	0	0	0			0	0	0	0	0	0			0	0	0	0	0	0		0	0	0	0	0	0		0	0	0	0	0	0		0	0	0	0
REVERSED-DDX60_HUMAN	22	199722	3	1	2	1			0	0	0	0	0	0			0	0	0	0	0	0			0	0	0	0	0	0		0	0	0	0	0	0		0	0	0	0	0	0		0	0	0	0
REVERSED-DOC2B_HUMAN	17	46377	1	0	1	0			0	0	0	0	0	0			0	0	0	0	0	0			0	0	0	0	0	0		0	0	0	0	0	0		0	0	0	0	0	0		0	0	0	0
REVERSED-DYH12_HUMAN	37	359792	5	1	4	1			0	0	0	0	0	0			0	0	0	0	0	0			0	0	0	0	0	0		0	0	0	0	0	0		0	0	0	0	0	0		0	0	0	0
REVERSED-DYH6_HUMAN	45	479671	2	1	2	1			0	0	0	0	0	0			0	0	0	0	0	0			0	0	0	0	0	0		0	0	0	0	0	0		0	0	0	0	0	0		0	0	0	0
REVERSED-DYH7_HUMAN	37	464398	6	1	6	1			0	0	0	0	0	0			0	0	0	0	0	0			0	0	0	0	0	0		0	0	0	0	0	0		0	0	0	0	0	0		0	0	0	0
REVERSED-EIF3D_HUMAN	0	0	0	0	0	0			0	0	0	0	0	0			0	0	0	0	0	0			0	0	0	0	0	0		0	0	0	0	0	0		0	0	0	0	0	0		0	0	0	0
REVERSED-ERC6L_HUMAN	24	141985	2	0	2	0			0	0	0	0	0	0			0	0	0	0	0	0			0	0	0	0	0	0		0	0	0	0	0	0		0	0	0	0	0	0		0	0	0	0
REVERSED-ERGI1_HUMAN	13	32971	1	0	1	0			0	0	0	0	0	0			0	0	0	0	0	0			0	0	0	0	0	0		0	0	0	0	0	0		0	0	0	0	0	0		0	0	0	0
REVERSED-F217A_HUMAN	37	58125	3	1	3	1			0	0	0	0	0	0			0	0	0	0	0	0			0	0	0	0	0	0		0	0	0	0	0	0		0	0	0	0	0	0		0	0	0	0
REVERSED-FA46C_HUMAN	25	45486	2	1	2	1			0	0	0	0	0	0			0	0	0	0	0	0			0	0	0	0	0	0		0	0	0	0	0	0		0	0	0	0	0	0		0	0	0	0
REVERSED-FOXN2_HUMAN	26	47645	1	1	1	1			0	0	0	0	0	0			0	0	0	0	0	0			0	0	0	0	0	0		0	0	0	0	0	0		0	0	0	0	0	0		0	0	0	0
REVERSED-GMCL1_HUMAN	27	59560	2	1	2	1			0	0	0	0	0	0			0	0	0	0	0	0			0	0	0	0	0	0		0	0	0	0	0	0		0	0	0	0	0	0		0	0	0	0
REVERSED-GOG8A_HUMAN	0	0	0	0	0	0			0	0	0	0	0	0			0	0	0	0	0	0			0	0	0	0	0	0		0	0	0	0	0	0		0	0	0	0	0	0		0	0	0	0
REVERSED-GOG8B_HUMAN	0	0	0	0	0	0			0	0	0	0	0	0			0	0	0	0	0	0			0	0	0	0	0	0		0	0	0	0	0	0		0	0	0	0	0	0		0	0	0	0
REVERSED-GRPE1_HUMAN	27	24492	2	0	1	0			0	0	0	0	0	0			0	0	0	0	0	0			0	0	0	0	0	0		0	0	0	0	0	0		0	0	0	0	0	0		0	0	0	0
REVERSED-HOP2_HUMAN	24	25062	1	1	1	1			0	0	0	0	0	0			0	0	0	0	0	0			0	0	0	0	0	0		0	0	0	0	0	0		0	0	0	0	0	0		0	0	0	0
REVERSED-HYAL3_HUMAN	19	47212	1	1	1	1			0	0	0	0	0	0			0	0	0	0	0	0			0	0	0	0	0	0		0	0	0	0	0	0		0	0	0	0	0	0		0	0	0	0
REVERSED-IFNE_HUMAN	0	0	0	0	0	0			0	0	0	0	0	0			0	0	0	0	0	0			0	0	0	0	0	0		0	0	0	0	0	0		0	0	0	0	0	0		0	0	0	0
REVERSED-IFT80_HUMAN	17	88664	1	0	1	0			0	0	0	0	0	0			0	0	0	0	0	0			18	88664	5	0	1	0		21	88664	5	0	1	0		0	0	0	0	0	0		18	88664	4	0
REVERSED-KANK2_HUMAN	43	91916	2	1	2	1			0	0	0	0	0	0			0	0	0	0	0	0			0	0	0	0	0	0		0	0	0	0	0	0		0	0	0	0	0	0		0	0	0	0
REVERSED-KAT1_HUMAN	15	48186	1	0	1	0			0	0	0	0	0	0			0	0	0	0	0	0			0	0	0	0	0	0		0	0	0	0	0	0		0	0	0	0	0	0		0	0	0	0
REVERSED-KCNN1_HUMAN	21	60519	2	1	2	1			0	0	0	0	0	0			0	0	0	0	0	0			0	0	0	0	0	0		0	0	0	0	0	0		0	0	0	0	0	0		0	0	0	0
REVERSED-LPH_HUMAN	29	219533	2	1	2	1			0	0	0	0	0	0			0	0	0	0	0	0			0	0	0	0	0	0		0	0	0	0	0	0		0	0	0	0	0	0		0	0	0	0
REVERSED-LPHN2_HUMAN	20	165468	3	0	3	0			0	0	0	0	0	0			0	0	0	0	0	0			0	0	0	0	0	0		0	0	0	0	0	0		0	0	0	0	0	0		0	0	0	0
REVERSED-LRC14_HUMAN	39	55334	2	2	2	2			0	0	0	0	0	0			0	0	0	0	0	0			0	0	0	0	0	0		0	0	0	0	0	0		0	0	0	0	0	0		0	0	0	0
REVERSED-LRRT2_HUMAN	26	59950	2	0	1	0			0	0	0	0	0	0			0	0	0	0	0	0			0	0	0	0	0	0		0	0	0	0	0	0		0	0	0	0	0	0		0	0	0	0
REVERSED-LX12B_HUMAN	35	81216	2	1	2	1			0	0	0	0	0	0			0	0	0	0	0	0			0	0	0	0	0	0		0	0	0	0	0	0		0	0	0	0	0	0		0	0	0	0
REVERSED-MAOX_HUMAN	0	0	0	0	0	0			0	0	0	0	0	0			0	0	0	0	0	0			0	0	0	0	0	0		0	0	0	0	0	0		0	0	0	0	0	0		0	0	0	0
REVERSED-MK10_HUMAN	25	53179	2	1	2	1			0	0	0	0	0	0			0	0	0	0	0	0			0	0	0	0	0	0		0	0	0	0	0	0		0	0	0	0	0	0		0	0	0	0
REVERSED-MYH3_HUMAN	28	224850	2	1	2	1			0	0	0	0	0	0			0	0	0	0	0	0			0	0	0	0	0	0		0	0	0	0	0	0		0	0	0	0	0	0		0	0	0	0
REVERSED-MYO1A_HUMAN	0	0	0	0	0	0			0	0	0	0	0	0			0	0	0	0	0	0			36	119238	3	1	2	1		0	0	0	0	0	0		0	0	0	0	0	0		0	0	0	0
REVERSED-NAA25_HUMAN	54	113133	2	1	2	1			0	0	0	0	0	0			0	0	0	0	0	0			0	0	0	0	0	0		0	0	0	0	0	0		0	0	0	0	0	0		30	113133	2	1
REVERSED-NEK4_HUMAN	26	95337	3	1	2	1			0	0	0	0	0	0			0	0	0	0	0	0			0	0	0	0	0	0		0	0	0	0	0	0		0	0	0	0	0	0		0	0	0	0
REVERSED-NO66_HUMAN	18	71384	1	0	1	0			0	0	0	0	0	0			0	0	0	0	0	0			0	0	0	0	0	0		0	0	0	0	0	0		0	0	0	0	0	0		0	0	0	0
REVERSED-OBSCN_HUMAN	35	879630	3	1	3	1			0	0	0	0	0	0			0	0	0	0	0	0			0	0	0	0	0	0		0	0	0	0	0	0		0	0	0	0	0	0		0	0	0	0
REVERSED-PLCG1_HUMAN	20	149749	7	0	3	0			0	0	0	0	0	0			0	0	0	0	0	0			0	0	0	0	0	0		0	0	0	0	0	0		0	0	0	0	0	0		0	0	0	0
REVERSED-PLEC_HUMAN	35	533462	11	1	10	1			0	0	0	0	0	0			0	0	0	0	0	0			0	0	0	0	0	0		0	0	0	0	0	0		0	0	0	0	0	0		0	0	0	0
REVERSED-PLIN4_HUMAN	0	0	0	0	0	0			0	0	0	0	0	0			0	0	0	0	0	0			0	0	0	0	0	0		0	0	0	0	0	0		0	0	0	0	0	0		14	135204	2	0
REVERSED-PRKDC_HUMAN	0	0	0	0	0	0			0	0	0	0	0	0			0	0	0	0	0	0			0	0	0	0	0	0		0	0	0	0	0	0		0	0	0	0	0	0		33	473749	1	1
REVERSED-RPA1_HUMAN	0	0	0	0	0	0			0	0	0	0	0	0			0	0	0	0	0	0			0	0	0	0	0	0		15	196683	2	0	1	0		0	0	0	0	0	0		0	0	0	0
REVERSED-RT16_HUMAN	35	15563	1	1	1	1			0	0	0	0	0	0			0	0	0	0	0	0			0	0	0	0	0	0		0	0	0	0	0	0		0	0	0	0	0	0		0	0	0	0
REVERSED-RYR2_HUMAN	24	569338	5	1	5	1			0	0	0	0	0	0			0	0	0	0	0	0			0	0	0	0	0	0		0	0	0	0	0	0		0	0	0	0	0	0		0	0	0	0
REVERSED-SACS_HUMAN	41	526497	3	1	3	1			0	0	0	0	0	0			0	0	0	0	0	0			0	0	0	0	0	0		0	0	0	0	0	0		0	0	0	0	0	0		0	0	0	0
REVERSED-SEM3D_HUMAN	19	90735	8	0	1	0			0	0	0	0	0	0			0	0	0	0	0	0			0	0	0	0	0	0		0	0	0	0	0	0		0	0	0	0	0	0		0	0	0	0
REVERSED-SHC1_HUMAN	56	63296	40	10	2	1			0	0	0	0	0	0			0	0	0	0	0	0			0	0	0	0	0	0		0	0	0	0	0	0		0	0	0	0	0	0		0	0	0	0
REVERSED-STAR9_HUMAN	31	521840	2	1	2	1			0	0	0	0	0	0			0	0	0	0	0	0			0	0	0	0	0	0		0	0	0	0	0	0		0	0	0	0	0	0		0	0	0	0
REVERSED-SUCR1_HUMAN	54	39072	5	3	2	1			0	0	0	0	0	0			0	0	0	0	0	0			0	0	0	0	0	0		0	0	0	0	0	0		0	0	0	0	0	0		0	0	0	0
REVERSED-SYNE1_HUMAN	0	0	0	0	0	0			0	0	0	0	0	0			0	0	0	0	0	0			31	1017127	10	1	4	1		0	0	0	0	0	0		0	0	0	0	0	0		0	0	0	0
REVERSED-SYNE2_HUMAN	20	801817	14	1	11	1			0	0	0	0	0	0			0	0	0	0	0	0			0	0	0	0	0	0		0	0	0	0	0	0		0	0	0	0	0	0		34	801817	3	1
REVERSED-TAF2_HUMAN	37	138366	2	1	2	1			0	0	0	0	0	0			0	0	0	0	0	0			0	0	0	0	0	0		0	0	0	0	0	0		0	0	0	0	0	0		0	0	0	0
REVERSED-THEGL_HUMAN	21	53509	1	0	1	0			0	0	0	0	0	0			0	0	0	0	0	0			0	0	0	0	0	0		0	0	0	0	0	0		0	0	0	0	0	0		0	0	0	0
REVERSED-THS7A_HUMAN	0	0	0	0	0	0			0	0	0	0	0	0			0	0	0	0	0	0			15	192825	1	0	1	0		0	0	0	0	0	0		0	0	0	0	0	0		0	0	0	0
REVERSED-TINF2_HUMAN	16	50676	1	0	1	0			0	0	0	0	0	0			0	0	0	0	0	0			0	0	0	0	0	0		0	0	0	0	0	0		0	0	0	0	0	0		0	0	0	0
REVERSED-TITIN_HUMAN	37	3842904	26	1	25	1			0	0	0	0	0	0			0	0	0	0	0	0			0	0	0	0	0	0		0	0	0	0	0	0		0	0	0	0	0	0		27	3842904	13	1
REVERSED-TPPC8_HUMAN	18	162549	1	0	1	0			0	0	0	0	0	0			0	0	0	0	0	0			0	0	0	0	0	0		0	0	0	0	0	0		0	0	0	0	0	0		0	0	0	0
REVERSED-UBP47_HUMAN	24	158581	1	0	1	0			0	0	0	0	0	0			0	0	0	0	0	0			0	0	0	0	0	0		0	0	0	0	0	0		0	0	0	0	0	0		0	0	0	0
REVERSED-ZFY26_HUMAN	28	289128	2	1	2	1			0	0	0	0	0	0			0	0	0	0	0	0			0	0	0	0	0	0		0	0	0	0	0	0		0	0	0	0	0	0		0	0	0	0
REVERSED-ZN594_HUMAN	25	96698	2	1	1	1			0	0	0	0	0	0			0	0	0	0	0	0			0	0	0	0	0	0		0	0	0	0	0	0		0	0	0	0	0	0		0	0	0	0
RFA1_HUMAN	0	0	0	0	0	0			114	68723	10	5	10	5			77	68723	13	2	13	2			0	0	0	0	0	0		0	0	0	0	0	0		0	0	0	0	0	0		51	68723	7	2
RFC1_HUMAN	0	0	0	0	0	0			0	0	0	0	0	0			20	128688	5	0	5	0			0	0	0	0	0	0		0	0	0	0	0	0		0	0	0	0	0	0		0	0	0	0
RFC3_HUMAN	0	0	0	0	0	0			0	0	0	0	0	0			0	0	0	0	0	0			0	0	0	0	0	0		0	0	0	0	0	0		0	0	0	0	0	0		40	41328	2	1
RFC4_HUMAN	0	0	0	0	0	0			0	0	0	0	0	0			0	0	0	0	0	0			0	0	0	0	0	0		0	0	0	0	0	0		0	0	0	0	0	0		16	40170	3	0
RFIP4_HUMAN	25	72568	1	0	1	0			0	0	0	0	0	0			17	72568	3	0	3	0			0	0	0	0	0	0		0	0	0	0	0	0		0	0	0	0	0	0		0	0	0	0
RFWD2_HUMAN	0	0	0	0	0	0			0	0	0	0	0	0			82	81678	6	2	6	2			0	0	0	0	0	0		0	0	0	0	0	0		0	0	0	0	0	0		0	0	0	0
RGAP1_HUMAN	0	0	0	0	0	0			0	0	0	0	0	0			0	0	0	0	0	0			0	0	0	0	0	0		0	0	0	0	0	0		0	0	0	0	0	0		40	71666	5	1
RHG20_HUMAN	0	0	0	0	0	0			0	0	0	0	0	0			0	0	0	0	0	0			0	0	0	0	0	0		0	0	0	0	0	0		0	0	0	0	0	0		0	0	0	0
RINT1_HUMAN	0	0	0	0	0	0			0	0	0	0	0	0			33	91372	2	1	2	1			0	0	0	0	0	0		0	0	0	0	0	0		0	0	0	0	0	0		0	0	0	0
RL10_HUMAN	0	0	0	0	0	0			70	25044	6	3	5	3			80	25044	8	3	7	3			0	0	0	0	0	0		0	0	0	0	0	0		0	0	0	0	0	0		24	25044	5	1
RL10A_HUMAN	28	24987	3	1	3	1			33	24987	11	0	10	0			23	24987	7	0	7	0			0	0	0	0	0	0		0	0	0	0	0	0		0	0	0	0	0	0		0	0	0	0
RL11_HUMAN	0	0	0	0	0	0			55	20468	3	2	3	2			44	20468	5	1	4	1			0	0	0	0	0	0		46	20468	1	1	1	1		53	20468	1	1	1	1		41	20468	3	1
RL12_HUMAN	34	17979	1	1	1	1			83	17979	7	2	7	2			91	17979	8	2	8	2			0	0	0	0	0	0		15	17979	2	1	1	1		0	0	0	0	0	0		19	17979	2	0
RL13_HUMAN	22	24304	1	0	1	0			60	24304	6	1	6	1			67	24304	7	1	7	1			54	24304	2	1	2	1		44	24304	1	1	1	1		0	0	0	0	0	0		59	24304	7	1
RL13A_HUMAN	0	0	0	0	0	0			78	23619	9	2	9	2			39	23619	9	1	9	1			30	23619	3	1	3	1		33	23619	2	1	2	1		0	0	0	0	0	0		50	23619	7	1
RL14_HUMAN	0	0	0	0	0	0			52	23531	7	1	6	1			96	23531	8	2	8	2			0	0	0	0	0	0		0	0	0	0	0	0		0	0	0	0	0	0		48	23531	3	1
RL15_HUMAN	0	0	0	0	0	0			36	24245	4	1	4	1			27	24245	2	1	2	1			15	24245	1	0	1	0		13	24245	1	0	1	0		0	0	0	0	0	0		20	24245	1	0
RL17_HUMAN	0	0	0	0	0	0			50	21611	6	1	6	1			31	21611	5	0	3	0			0	0	0	0	0	0		0	0	0	0	0	0		0	0	0	0	0	0		0	0	0	0
RL18_HUMAN	44	21735	1	1	1	1			69	21735	2	2	2	2			84	21735	6	3	6	3			0	0	0	0	0	0		0	0	0	0	0	0		0	0	0	0	0	0		90	21735	2	2
RL18A_HUMAN	0	0	0	0	0	0			71	21034	6	2	6	2			60	21034	5	1	5	1			14	21034	1	0	1	0		0	0	0	0	0	0		0	0	0	0	0	0		0	0	0	0
RL19_HUMAN	0	0	0	0	0	0			86	23565	4	3	4	3			55	23565	4	2	4	2			40	23565	1	1	1	1		32	23565	1	1	1	1		0	0	0	0	0	0		40	23565	4	1
RL21_HUMAN	0	0	0	0	0	0			33	18610	3	1	3	1			49	18610	6	1	5	1			0	0	0	0	0	0		0	0	0	0	0	0		0	0	0	0	0	0		0	0	0	0
RL22_HUMAN	0	0	0	0	0	0			54	14835	4	2	4	2			43	14835	2	1	2	1			0	0	0	0	0	0		31	14835	2	1	2	1		0	0	0	0	0	0		18	14835	4	0
RL22L_HUMAN	0	0	0	0	0	0			14	14598	1	0	1	0			0	0	0	0	0	0			0	0	0	0	0	0		0	0	0	0	0	0		0	0	0	0	0	0		24	14598	4	0
RL23_HUMAN	0	0	0	0	0	0			24	14970	3	0	3	0			19	14970	4	0	4	0			0	0	0	0	0	0		0	0	0	0	0	0		0	0	0	0	0	0		23	14970	4	0
RL23A_HUMAN	0	0	0	0	0	0			61	17684	5	1	4	1			37	17684	6	0	6	0			0	0	0	0	0	0		0	0	0	0	0	0		0	0	0	0	0	0		0	0	0	0
RL24_HUMAN	0	0	0	0	0	0			57	17882	2	1	2	1			50	17882	4	1	4	1			0	0	0	0	0	0		0	0	0	0	0	0		0	0	0	0	0	0		0	0	0	0
RL26_HUMAN	0	0	0	0	0	0			65	17248	7	2	6	2			43	17248	4	1	4	1			24	17248	2	0	2	0		13	17248	2	0	2	0		0	0	0	0	0	0		15	17248	3	0
RL26L_HUMAN	0	0	0	0	0	0			0	0	0	0	0	0			43	17246	4	1	4	1			24	17246	2	0	2	0		13	17246	2	0	2	0		0	0	0	0	0	0		15	17246	3	0
RL27_HUMAN	35	15788	2	2	2	2			40	15788	6	2	6	2			41	15788	5	1	5	1			0	0	0	0	0	0		0	0	0	0	0	0		0	0	0	0	0	0		19	15788	2	0
RL27A_HUMAN	0	0	0	0	0	0			54	16665	6	2	5	2			31	16665	4	1	4	1			0	0	0	0	0	0		0	0	0	0	0	0		0	0	0	0	0	0		0	0	0	0
RL28_HUMAN	0	0	0	0	0	0			30	15795	5	0	5	0			29	15795	5	0	5	0			31	15795	3	1	3	1		0	0	0	0	0	0		0	0	0	0	0	0		14	15795	2	0
RL29_HUMAN	0	0	0	0	0	0			29	17798	2	1	2	1			41	17798	1	1	1	1			0	0	0	0	0	0		0	0	0	0	0	0		0	0	0	0	0	0		0	0	0	0
RL3_HUMAN	32	46365	2	1	2	1			75	46365	14	1	13	1			129	46365	11	3	10	3			33	46365	1	1	1	1		20	46365	4	0	4	0		0	0	0	0	0	0		0	0	0	0
RL30_HUMAN	0	0	0	0	0	0			43	12947	3	1	3	1			95	12947	3	2	3	2			0	0	0	0	0	0		0	0	0	0	0	0		0	0	0	0	0	0		90	12947	7	2
RL31_HUMAN	0	0	0	0	0	0			64	14454	5	2	5	2			22	14454	4	0	4	0			0	0	0	0	0	0		19	14454	3	0	2	0		45	14454	1	1	1	1		21	14454	2	0
RL32_HUMAN	0	0	0	0	0	0			25	15964	2	0	2	0			64	15964	7	1	6	1			0	0	0	0	0	0		0	0	0	0	0	0		0	0	0	0	0	0		0	0	0	0
RL34_HUMAN	0	0	0	0	0	0			24	13513	1	0	1	0			0	0	0	0	0	0			0	0	0	0	0	0		0	0	0	0	0	0		0	0	0	0	0	0		0	0	0	0
RL35_HUMAN	0	0	0	0	0	0			32	14543	3	1	3	1			44	14543	4	1	4	1			0	0	0	0	0	0		0	0	0	0	0	0		0	0	0	0	0	0		20	14543	2	0
RL35A_HUMAN	0	0	0	0	0	0			0	0	0	0	0	0			22	12587	3	0	3	0			0	0	0	0	0	0		0	0	0	0	0	0		0	0	0	0	0	0		40	12587	6	1
RL36_HUMAN	0	0	0	0	0	0			0	0	0	0	0	0			0	0	0	0	0	0			0	0	0	0	0	0		0	0	0	0	0	0		0	0	0	0	0	0		33	12303	2	1
RL36A_HUMAN	0	0	0	0	0	0			39	12718	2	1	2	1			0	0	0	0	0	0			0	0	0	0	0	0		20	12718	1	0	1	0		0	0	0	0	0	0		0	0	0	0
RL36L_HUMAN	0	0	0	0	0	0			39	12746	2	1	2	1			17	12746	2	0	2	0			0	0	0	0	0	0		20	12746	1	0	1	0		0	0	0	0	0	0		0	0	0	0
RL4_HUMAN	0	0	0	0	0	0			0	0	0	0	0	0			45	47953	6	1	6	1			0	0	0	0	0	0		36	47953	1	1	1	1		0	0	0	0	0	0		56	47953	5	1
RL40_HUMAN	159	15004	10	5	6	4			65	15004	5	2	4	1			71	15004	4	2	4	2			51	15004	3	1	2	1		60	15004	3	1	2	1		0	0	0	0	0	0		19	15004	6	0
RL5_HUMAN	0	0	0	0	0	0			0	0	0	0	0	0			0	0	0	0	0	0			0	0	0	0	0	0		0	0	0	0	0	0		0	0	0	0	0	0		27	34569	2	0
RL6_HUMAN	0	0	0	0	0	0			37	32765	3	1	3	1			27	32765	5	1	5	1			0	0	0	0	0	0		0	0	0	0	0	0		0	0	0	0	0	0		0	0	0	0
RL7_HUMAN	43	29264	2	1	2	1			119	29264	14	2	13	2			65	29264	19	3	14	3			40	29264	2	1	1	1		30	29264	2	1	2	1		0	0	0	0	0	0		44	29264	9	1
RL7A_HUMAN	0	0	0	0	0	0			54	30148	9	2	9	2			52	30148	11	1	10	1			0	0	0	0	0	0		0	0	0	0	0	0		0	0	0	0	0	0		68	30148	5	2
RL8_HUMAN	51	28235	1	1	1	1			78	28235	6	4	6	4			43	28235	6	2	5	2			14	28235	2	0	2	0		15	28235	1	0	1	0		64	28235	2	1	2	1		41	28235	3	1
RL9_HUMAN	0	0	0	0	0	0			69	21964	4	2	4	2			78	21964	6	2	5	2			0	0	0	0	0	0		0	0	0	0	0	0		0	0	0	0	0	0		41	21964	5	1
RLA0_HUMAN	33	34423	2	1	2	1			45	34423	1	1	1	1			40	34423	6	1	6	1			0	0	0	0	0	0		0	0	0	0	0	0		0	0	0	0	0	0		25	34423	6	1
RLA0L_HUMAN	33	34514	2	1	2	1			0	0	0	0	0	0			0	0	0	0	0	0			0	0	0	0	0	0		0	0	0	0	0	0		0	0	0	0	0	0		0	0	0	0
RLA1_HUMAN	0	0	0	0	0	0			22	11621	2	1	2	1			0	0	0	0	0	0			0	0	0	0	0	0		0	0	0	0	0	0		0	0	0	0	0	0		0	0	0	0
RLA2_HUMAN	66	11658	5	2	5	2			130	11658	5	3	5	3			150	11658	7	5	5	4			0	0	0	0	0	0		0	0	0	0	0	0		0	0	0	0	0	0		32	11658	3	1
RMXL1_HUMAN	0	0	0	0	0	0			0	0	0	0	0	0			0	0	0	0	0	0			0	0	0	0	0	0		0	0	0	0	0	0		0	0	0	0	0	0		0	0	0	0
RN219_HUMAN	0	0	0	0	0	0			0	0	0	0	0	0			38	82377	5	1	5	1			0	0	0	0	0	0		0	0	0	0	0	0		0	0	0	0	0	0		0	0	0	0
RN220_HUMAN	0	0	0	0	0	0			39	63752	2	1	2	1			47	63752	3	2	3	2			20	63752	3	0	3	0		0	0	0	0	0	0		0	0	0	0	0	0		0	0	0	0
RNC_HUMAN	0	0	0	0	0	0			0	0	0	0	0	0			20	160811	1	0	1	0			22	160811	1	0	1	0		0	0	0	0	0	0		0	0	0	0	0	0		34	160811	3	1
RO52_HUMAN	0	0	0	0	0	0			38	55162	1	1	1	1			22	55162	3	0	3	0			18	55162	1	0	1	0		17	55162	1	0	1	0		63	55162	8	2	8	2		0	0	0	0
RO60_HUMAN	0	0	0	0	0	0			0	0	0	0	0	0			34	61372	1	1	1	1			0	0	0	0	0	0		0	0	0	0	0	0		0	0	0	0	0	0		23	61372	1	0
ROA0_HUMAN	0	0	0	0	0	0			0	0	0	0	0	0			14	30993	2	0	2	0			0	0	0	0	0	0		0	0	0	0	0	0		0	0	0	0	0	0		46	30993	2	1
ROA1_HUMAN	0	0	0	0	0	0			110	38837	7	2	7	2			73	38837	10	2	7	1			0	0	0	0	0	0		0	0	0	0	0	0		0	0	0	0	0	0		17	38837	6	0
ROA2_HUMAN	0	0	0	0	0	0			46	37464	5	1	5	1			63	37464	9	2	8	2			0	0	0	0	0	0		0	0	0	0	0	0		57	37464	2	1	2	1		87	37464	8	3
ROA3_HUMAN	0	0	0	0	0	0			24	39799	4	0	4	0			47	39799	6	1	6	1			39	39799	3	2	3	2		33	39799	1	1	1	1		0	0	0	0	0	0		61	39799	8	2
ROAA_HUMAN	0	0	0	0	0	0			0	0	0	0	0	0			0	0	0	0	0	0			39	36316	3	1	2	1		23	36316	5	0	3	0		0	0	0	0	0	0		57	36316	5	1
ROBO1_HUMAN	0	0	0	0	0	0			0	0	0	0	0	0			17	181958	1	0	1	0			0	0	0	0	0	0		0	0	0	0	0	0		0	0	0	0	0	0		0	0	0	0
RP9_HUMAN	0	0	0	0	0	0			19	26319	3	0	3	0			54	26319	6	1	5	1			26	26319	2	0	2	0		33	26319	2	1	2	1		0	0	0	0	0	0		26	26319	3	0
RPA34_HUMAN	0	0	0	0	0	0			0	0	0	0	0	0			27	55236	2	1	2	1			0	0	0	0	0	0		0	0	0	0	0	0		0	0	0	0	0	0		0	0	0	0
RPB1_HUMAN	0	0	0	0	0	0			0	0	0	0	0	0			0	0	0	0	0	0			0	0	0	0	0	0		0	0	0	0	0	0		0	0	0	0	0	0		0	0	0	0
RPN1_HUMAN	0	0	0	0	0	0			66	68641	5	2	5	2			82	68641	5	2	5	2			0	0	0	0	0	0		0	0	0	0	0	0		0	0	0	0	0	0		65	68641	5	2
RPN2_HUMAN	0	0	0	0	0	0			0	0	0	0	0	0			15	69355	3	0	3	0			0	0	0	0	0	0		0	0	0	0	0	0		0	0	0	0	0	0		24	69355	1	0
RPTOR_HUMAN	0	0	0	0	0	0			14	150653	2	0	2	0			0	0	0	0	0	0			0	0	0	0	0	0		0	0	0	0	0	0		0	0	0	0	0	0		0	0	0	0
RRBP1_HUMAN	0	0	0	0	0	0			22	152780	2	0	2	0			98	152780	7	2	7	2			0	0	0	0	0	0		0	0	0	0	0	0		0	0	0	0	0	0		0	0	0	0
RS10_HUMAN	0	0	0	0	0	0			91	18886	7	2	7	2			82	18886	6	3	5	2			0	0	0	0	0	0		0	0	0	0	0	0		0	0	0	0	0	0		37	18886	1	1
RS10L_HUMAN	0	0	0	0	0	0			0	0	0	0	0	0			82	20279	6	3	5	2			0	0	0	0	0	0		0	0	0	0	0	0		0	0	0	0	0	0		37	20279	1	1
RS11_HUMAN	0	0	0	0	0	0			118	18590	10	3	8	2			108	18590	12	4	10	4			0	0	0	0	0	0		0	0	0	0	0	0		48	18590	6	2	6	2		28	18590	4	1
RS13_HUMAN	0	0	0	0	0	0			102	17212	4	3	4	3			69	17212	3	2	3	2			14	17212	2	0	1	0		16	17212	1	0	1	0		0	0	0	0	0	0		59	17212	4	2
RS14_HUMAN	0	0	0	0	0	0			37	16434	3	1	3	1			123	16434	6	3	6	3			21	16434	2	0	2	0		19	16434	2	0	1	0		0	0	0	0	0	0		42	16434	7	1
RS15_HUMAN	0	0	0	0	0	0			39	17029	4	1	3	1			69	17029	2	1	1	1			0	0	0	0	0	0		0	0	0	0	0	0		0	0	0	0	0	0		0	0	0	0
RS15A_HUMAN	0	0	0	0	0	0			26	14944	2	0	2	0			23	14944	2	0	2	0			0	0	0	0	0	0		0	0	0	0	0	0		0	0	0	0	0	0		52	14944	6	2
RS16_HUMAN	0	0	0	0	0	0			83	16549	8	4	8	4			52	16549	6	2	6	2			0	0	0	0	0	0		0	0	0	0	0	0		53	16549	3	2	3	2		33	16549	6	0
RS17_HUMAN	0	0	0	0	0	0			164	15597	11	5	9	4			56	15597	8	1	5	1			0	0	0	0	0	0		0	0	0	0	0	0		76	15597	1	1	1	1		33	15597	4	1
RS17L_HUMAN	0	0	0	0	0	0			0	0	0	0	0	0			0	0	0	0	0	0			0	0	0	0	0	0		0	0	0	0	0	0		76	15597	1	1	1	1		33	15597	4	1
RS18_HUMAN	34	17708	1	1	1	1			121	17708	10	5	9	5			78	17708	12	4	9	4			0	0	0	0	0	0		15	17708	4	0	3	0		64	17708	4	2	4	2		83	17708	6	3
RS19_HUMAN	0	0	0	0	0	0			60	16051	4	3	4	3			0	0	0	0	0	0			35	16051	2	1	2	1		16	16051	3	0	3	0		41	16051	3	2	3	2		50	16051	6	2
RS2_HUMAN	49	31590	3	2	3	2			139	31590	12	6	11	6			90	31590	11	6	11	6			32	31590	3	1	3	1		26	31590	3	1	3	1		55	31590	4	2	4	2		0	0	0	0
RS20_HUMAN	0	0	0	0	0	0			0	0	0	0	0	0			62	13478	7	2	5	2			0	0	0	0	0	0		0	0	0	0	0	0		0	0	0	0	0	0		28	13478	4	0
RS21_HUMAN	51	9220	1	1	1	1			0	0	0	0	0	0			0	0	0	0	0	0			0	0	0	0	0	0		0	0	0	0	0	0		0	0	0	0	0	0		0	0	0	0
RS23_HUMAN	0	0	0	0	0	0			66	15969	5	2	4	2			50	15969	4	1	3	1			0	0	0	0	0	0		0	0	0	0	0	0		0	0	0	0	0	0		39	15969	1	1
RS24_HUMAN	0	0	0	0	0	0			58	15413	3	1	3	1			47	15413	2	1	2	1			0	0	0	0	0	0		0	0	0	0	0	0		0	0	0	0	0	0		0	0	0	0
RS25_HUMAN	64	13791	2	1	2	1			113	13791	5	3	4	3			65	13791	3	2	3	2			0	0	0	0	0	0		19	13791	1	0	1	0		0	0	0	0	0	0		31	13791	3	0
RS26_HUMAN	0	0	0	0	0	0			23	13292	2	0	2	0			40	13292	2	1	2	1			0	0	0	0	0	0		0	0	0	0	0	0		0	0	0	0	0	0		0	0	0	0
RS26L_HUMAN	0	0	0	0	0	0			0	0	0	0	0	0			40	13336	2	1	2	1			0	0	0	0	0	0		0	0	0	0	0	0		0	0	0	0	0	0		0	0	0	0
RS27_HUMAN	0	0	0	0	0	0			0	0	0	0	0	0			0	0	0	0	0	0			0	0	0	0	0	0		15	9797	1	0	1	0		0	0	0	0	0	0		28	9797	1	1
RS27A_HUMAN	159	18296	10	5	6	4			65	18296	5	2	4	1			71	18296	4	2	4	2			51	18296	3	1	2	1		60	18296	3	1	2	1		0	0	0	0	0	0		19	18296	6	0
RS27L_HUMAN	0	0	0	0	0	0			0	0	0	0	0	0			0	0	0	0	0	0			0	0	0	0	0	0		15	9813	1	0	1	0		0	0	0	0	0	0		28	9813	1	1
RS28_HUMAN	36	7893	1	1	1	1			0	0	0	0	0	0			0	0	0	0	0	0			0	0	0	0	0	0		0	0	0	0	0	0		0	0	0	0	0	0		0	0	0	0
RS3_HUMAN	130	26842	8	4	8	4			196	26842	14	8	14	8			187	26842	17	5	15	5			14	26842	7	0	4	0		73	26842	9	2	6	1		136	26842	9	5	9	5		78	26842	12	3
RS3A_HUMAN	0	0	0	0	0	0			91	30154	10	2	10	2			56	30154	12	2	11	2			0	0	0	0	0	0		0	0	0	0	0	0		51	30154	5	1	5	1		38	30154	9	1
RS4X_HUMAN	60	29807	4	2	4	2			156	29807	14	3	13	3			139	29807	15	5	13	5			0	0	0	0	0	0		18	29807	4	0	4	0		62	29807	6	2	6	2		73	29807	8	2
RS5_HUMAN	0	0	0	0	0	0			100	23033	5	3	4	3			60	23033	7	2	7	2			32	23033	3	1	2	1		25	23033	2	0	2	0		49	23033	3	1	3	1		44	23033	6	2
RS6_HUMAN	0	0	0	0	0	0			62	28834	5	1	5	1			73	28834	4	2	4	2			27	28834	1	0	1	0		0	0	0	0	0	0		47	28834	1	1	1	1		31	28834	1	1
RS7_HUMAN	18	22113	1	0	1	0			40	22113	6	1	6	1			54	22113	4	2	4	2			0	0	0	0	0	0		26	22113	2	0	2	0		0	0	0	0	0	0		0	0	0	0
RS8_HUMAN	27	24475	2	0	2	0			137	24475	7	4	6	3			241	24475	11	6	10	5			0	0	0	0	0	0		0	0	0	0	0	0		0	0	0	0	0	0		108	24475	5	2
RS9_HUMAN	0	0	0	0	0	0			56	22635	11	4	10	4			59	22635	10	3	9	3			16	22635	1	0	1	0		0	0	0	0	0	0		0	0	0	0	0	0		0	0	0	0
RSMB_HUMAN	16	24765	1	1	1	1			21	24765	4	1	4	1			52	24765	3	1	3	1			0	0	0	0	0	0		0	0	0	0	0	0		0	0	0	0	0	0		0	0	0	0
RSMN_HUMAN	16	24769	1	1	1	1			21	24769	4	1	4	1			52	24769	3	1	3	1			0	0	0	0	0	0		0	0	0	0	0	0		0	0	0	0	0	0		0	0	0	0
RSSA_HUMAN	48	32947	2	1	2	1			25	32947	1	0	1	0			75	32947	1	1	1	1			0	0	0	0	0	0		0	0	0	0	0	0		0	0	0	0	0	0		48	32947	3	1
RTCB_HUMAN	0	0	0	0	0	0			0	0	0	0	0	0			26	55688	5	0	5	0			0	0	0	0	0	0		0	0	0	0	0	0		0	0	0	0	0	0		38	55688	6	1
RTKN_HUMAN	0	0	0	0	0	0			0	0	0	0	0	0			16	63426	2	0	2	0			0	0	0	0	0	0		0	0	0	0	0	0		0	0	0	0	0	0		0	0	0	0
RU17_HUMAN	0	0	0	0	0	0			0	0	0	0	0	0			0	0	0	0	0	0			20	51583	1	0	1	0		0	0	0	0	0	0		0	0	0	0	0	0		0	0	0	0
RU2A_HUMAN	0	0	0	0	0	0			85	28512	4	3	4	3			69	28512	6	1	6	1			0	0	0	0	0	0		0	0	0	0	0	0		0	0	0	0	0	0		15	28512	1	0
RU2B_HUMAN	0	0	0	0	0	0			0	0	0	0	0	0			25	25470	2	0	2	0			28	25470	1	1	1	1		0	0	0	0	0	0		53	25470	2	1	2	1		31	25470	1	1
RUNX3_HUMAN	0	0	0	0	0	0			0	0	0	0	0	0			0	0	0	0	0	0			24	44556	1	0	1	0		25	44556	1	0	1	0		0	0	0	0	0	0		0	0	0	0
RUVB2_HUMAN	0	0	0	0	0	0			0	0	0	0	0	0			0	0	0	0	0	0			0	0	0	0	0	0		0	0	0	0	0	0		0	0	0	0	0	0		15	51296	1	0
S10A6_HUMAN	68	10230	4	2	3	2			0	0	0	0	0	0			0	0	0	0	0	0			0	0	0	0	0	0		0	0	0	0	0	0		0	0	0	0	0	0		0	0	0	0
S10A7_HUMAN	170	11578	10	5	6	4			24	11578	1	0	1	0			14	11578	2	0	2	0			0	0	0	0	0	0		0	0	0	0	0	0		0	0	0	0	0	0		0	0	0	0
S10A8_HUMAN	154	10885	8	6	6	5			65	10885	4	2	4	2			48	10885	3	1	2	1			33	10885	2	0	1	0		0	0	0	0	0	0		44	10885	1	1	1	1		0	0	0	0
S10A9_HUMAN	41	13291	10	1	7	1			0	0	0	0	0	0			0	0	0	0	0	0			0	0	0	0	0	0		0	0	0	0	0	0		0	0	0	0	0	0		0	0	0	0
S10AE_HUMAN	141	11826	5	5	5	5			42	11826	2	1	2	1			57	11826	2	1	2	1			0	0	0	0	0	0		0	0	0	0	0	0		0	0	0	0	0	0		0	0	0	0
S10AG_HUMAN	36	11851	2	1	2	1			0	0	0	0	0	0			23	11851	2	0	2	0			0	0	0	0	0	0		0	0	0	0	0	0		0	0	0	0	0	0		0	0	0	0
S1A7A_HUMAN	0	0	0	0	0	0			24	11412	1	0	1	0			0	0	0	0	0	0			0	0	0	0	0	0		0	0	0	0	0	0		0	0	0	0	0	0		0	0	0	0
S23IP_HUMAN	0	0	0	0	0	0			0	0	0	0	0	0			0	0	0	0	0	0			0	0	0	0	0	0		0	0	0	0	0	0		0	0	0	0	0	0		114	111691	18	4
S26A2_HUMAN	0	0	0	0	0	0			0	0	0	0	0	0			0	0	0	0	0	0			0	0	0	0	0	0		0	0	0	0	0	0		0	0	0	0	0	0		0	0	0	0
S61A1_HUMAN	0	0	0	0	0	0			14	52687	1	0	1	0			0	0	0	0	0	0			0	0	0	0	0	0		0	0	0	0	0	0		0	0	0	0	0	0		37	52687	4	1
SAFB1_HUMAN	0	0	0	0	0	0			0	0	0	0	0	0			0	0	0	0	0	0			0	0	0	0	0	0		0	0	0	0	0	0		0	0	0	0	0	0		19	103036	3	0
SAM50_HUMAN	0	0	0	0	0	0			0	0	0	0	0	0			0	0	0	0	0	0			0	0	0	0	0	0		0	0	0	0	0	0		0	0	0	0	0	0		21	52342	10	0
SAP18_HUMAN	0	0	0	0	0	0			0	0	0	0	0	0			0	0	0	0	0	0			0	0	0	0	0	0		0	0	0	0	0	0		0	0	0	0	0	0		0	0	0	0
SAPL1_HUMAN	30	58471	1	1	1	1			0	0	0	0	0	0			0	0	0	0	0	0			0	0	0	0	0	0		0	0	0	0	0	0		0	0	0	0	0	0		0	0	0	0
SART3_HUMAN	0	0	0	0	0	0			0	0	0	0	0	0			79	110721	7	2	7	2			0	0	0	0	0	0		0	0	0	0	0	0		0	0	0	0	0	0		33	110721	4	0
SAV1_HUMAN	0	0	0	0	0	0			0	0	0	0	0	0			52	44720	6	0	6	0			0	0	0	0	0	0		0	0	0	0	0	0		0	0	0	0	0	0		0	0	0	0
SBNO2_HUMAN	0	0	0	0	0	0			25	151550	3	0	3	0			0	0	0	0	0	0			0	0	0	0	0	0		0	0	0	0	0	0		0	0	0	0	0	0		0	0	0	0
SBSN_HUMAN	68	60562	4	1	3	1			0	0	0	0	0	0			21	60562	1	0	1	0			0	0	0	0	0	0		0	0	0	0	0	0		0	0	0	0	0	0		0	0	0	0
SC24D_HUMAN	36	114476	2	1	2	1			0	0	0	0	0	0			0	0	0	0	0	0			0	0	0	0	0	0		0	0	0	0	0	0		0	0	0	0	0	0		0	0	0	0
SCAM3_HUMAN	0	0	0	0	0	0			0	0	0	0	0	0			0	0	0	0	0	0			0	0	0	0	0	0		0	0	0	0	0	0		0	0	0	0	0	0		19	38661	1	0
SCFD1_HUMAN	0	0	0	0	0	0			0	0	0	0	0	0			19	72676	1	0	1	0			0	0	0	0	0	0		0	0	0	0	0	0		0	0	0	0	0	0		0	0	0	0
SCN9A_HUMAN	0	0	0	0	0	0			26	228336	4	1	2	1			24	228336	2	1	2	1			0	0	0	0	0	0		0	0	0	0	0	0		0	0	0	0	0	0		0	0	0	0
SCNBA_HUMAN	32	207696	3	1	3	1			0	0	0	0	0	0			0	0	0	0	0	0			0	0	0	0	0	0		0	0	0	0	0	0		0	0	0	0	0	0		0	0	0	0
SEC13_HUMAN	0	0	0	0	0	0			0	0	0	0	0	0			28	36031	1	1	1	1			0	0	0	0	0	0		0	0	0	0	0	0		0	0	0	0	0	0		0	0	0	0
SEMG1_HUMAN	243	52157	13	5	12	5			17	52157	2	0	2	0			0	0	0	0	0	0			51	52157	6	2	5	2		31	52157	3	1	3	1		0	0	0	0	0	0		35	52157	10	0
SEMG2_HUMAN	120	65519	8	3	8	3			0	0	0	0	0	0			0	0	0	0	0	0			28	65519	3	0	3	0		15	65519	3	0	3	0		0	0	0	0	0	0		17	65519	7	0
SERA_HUMAN	0	0	0	0	0	0			0	0	0	0	0	0			18	57356	2	0	2	0			0	0	0	0	0	0		0	0	0	0	0	0		0	0	0	0	0	0		0	0	0	0
SET_HUMAN	37	33469	1	1	1	1			0	0	0	0	0	0			0	0	0	0	0	0			0	0	0	0	0	0		0	0	0	0	0	0		0	0	0	0	0	0		0	0	0	0
SETLP_HUMAN	37	34861	1	1	1	1			0	0	0	0	0	0			0	0	0	0	0	0			0	0	0	0	0	0		0	0	0	0	0	0		0	0	0	0	0	0		0	0	0	0
SF3A1_HUMAN	0	0	0	0	0	0			37	88888	5	1	5	1			129	88888	15	2	14	2			0	0	0	0	0	0		0	0	0	0	0	0		0	0	0	0	0	0		45	88888	6	1
SF3A3_HUMAN	0	0	0	0	0	0			0	0	0	0	0	0			164	59154	6	3	6	3			0	0	0	0	0	0		0	0	0	0	0	0		0	0	0	0	0	0		40	59154	1	1
SF3B1_HUMAN	0	0	0	0	0	0			67	146479	11	1	11	1			229	146479	16	7	15	7			0	0	0	0	0	0		25	146479	2	0	2	0		0	0	0	0	0	0		61	146479	12	2
SF3B2_HUMAN	0	0	0	0	0	0			35	100279	6	0	6	0			45	100279	10	1	10	1			0	0	0	0	0	0		0	0	0	0	0	0		0	0	0	0	0	0		49	100279	9	2
SF3B3_HUMAN	0	0	0	0	0	0			150	136575	16	5	16	5			195	136575	17	5	17	5			0	0	0	0	0	0		0	0	0	0	0	0		0	0	0	0	0	0		73	136575	19	2
SFI1_HUMAN	0	0	0	0	0	0			0	0	0	0	0	0			0	0	0	0	0	0			0	0	0	0	0	0		0	0	0	0	0	0		0	0	0	0	0	0		0	0	0	0
SFPQ_HUMAN	0	0	0	0	0	0			346	76216	32	10	23	9			358	76216	63	9	23	7			119	76216	20	3	11	3		107	76216	18	2	9	2		79	76216	4	2	4	2		71	76216	18	1
SFXN1_HUMAN	0	0	0	0	0	0			0	0	0	0	0	0			0	0	0	0	0	0			0	0	0	0	0	0		0	0	0	0	0	0		0	0	0	0	0	0		88	35881	3	3
SG2A1_HUMAN	18	11104	1	0	1	0			0	0	0	0	0	0			0	0	0	0	0	0			0	0	0	0	0	0		0	0	0	0	0	0		0	0	0	0	0	0		0	0	0	0
SHIP2_HUMAN	0	0	0	0	0	0			14	139311	1	0	1	0			0	0	0	0	0	0			0	0	0	0	0	0		0	0	0	0	0	0		0	0	0	0	0	0		0	0	0	0
SHKB1_HUMAN	0	0	0	0	0	0			70	76923	10	1	10	1			143	76923	12	3	11	3			0	0	0	0	0	0		13	76923	6	0	4	0		0	0	0	0	0	0		0	0	0	0
SHRM3_HUMAN	18	218321	2	0	2	0			27	218321	4	0	4	0			16	218321	3	0	3	0			16	218321	1	0	1	0		30	218321	1	1	1	1		0	0	0	0	0	0		0	0	0	0
SIK3_HUMAN	0	0	0	0	0	0			0	0	0	0	0	0			30	141146	6	1	6	1			0	0	0	0	0	0		0	0	0	0	0	0		0	0	0	0	0	0		0	0	0	0
SIN3A_HUMAN	0	0	0	0	0	0			0	0	0	0	0	0			22	145883	1	0	1	0			0	0	0	0	0	0		0	0	0	0	0	0		0	0	0	0	0	0		0	0	0	0
SIR6_HUMAN	13	39436	1	0	1	0			0	0	0	0	0	0			0	0	0	0	0	0			0	0	0	0	0	0		0	0	0	0	0	0		0	0	0	0	0	0		0	0	0	0
SIRPG_HUMAN	0	0	0	0	0	0			0	0	0	0	0	0			14	42870	2	0	1	0			0	0	0	0	0	0		0	0	0	0	0	0		0	0	0	0	0	0		0	0	0	0
SK2L2_HUMAN	0	0	0	0	0	0			0	0	0	0	0	0			0	0	0	0	0	0			0	0	0	0	0	0		0	0	0	0	0	0		0	0	0	0	0	0		17	118756	1	0
SKAP_HUMAN	0	0	0	0	0	0			37	35701	4	1	4	1			36	35701	6	0	5	0			0	0	0	0	0	0		0	0	0	0	0	0		0	0	0	0	0	0		0	0	0	0
SKP1_HUMAN	0	0	0	0	0	0			0	0	0	0	0	0			32	18817	3	0	3	0			0	0	0	0	0	0		0	0	0	0	0	0		0	0	0	0	0	0		0	0	0	0
SLIRP_HUMAN	0	0	0	0	0	0			0	0	0	0	0	0			0	0	0	0	0	0			0	0	0	0	0	0		0	0	0	0	0	0		0	0	0	0	0	0		16	12398	1	0
SLU7_HUMAN	0	0	0	0	0	0			0	0	0	0	0	0			24	68800	3	0	3	0			0	0	0	0	0	0		0	0	0	0	0	0		0	0	0	0	0	0		0	0	0	0
SMCA5_HUMAN	0	0	0	0	0	0			0	0	0	0	0	0			0	0	0	0	0	0			0	0	0	0	0	0		0	0	0	0	0	0		0	0	0	0	0	0		85	122513	3	2
SMD2_HUMAN	0	0	0	0	0	0			0	0	0	0	0	0			0	0	0	0	0	0			25	13632	2	0	2	0		27	13632	3	0	2	0		0	0	0	0	0	0		18	13632	4	0
SMD3_HUMAN	0	0	0	0	0	0			0	0	0	0	0	0			0	0	0	0	0	0			0	0	0	0	0	0		0	0	0	0	0	0		0	0	0	0	0	0		47	14021	2	1
SMG7_HUMAN	0	0	0	0	0	0			0	0	0	0	0	0			42	127886	2	1	2	1			0	0	0	0	0	0		0	0	0	0	0	0		0	0	0	0	0	0		0	0	0	0
SMN_HUMAN	0	0	0	0	0	0			35	32285	1	1	1	1			35	32285	2	1	2	1			0	0	0	0	0	0		0	0	0	0	0	0		0	0	0	0	0	0		0	0	0	0
SMRC1_HUMAN	0	0	0	0	0	0			0	0	0	0	0	0			27	123303	5	1	5	1			0	0	0	0	0	0		0	0	0	0	0	0		0	0	0	0	0	0		0	0	0	0
SMRD2_HUMAN	0	0	0	0	0	0			0	0	0	0	0	0			27	59112	3	0	3	0			0	0	0	0	0	0		0	0	0	0	0	0		0	0	0	0	0	0		0	0	0	0
SNG2_HUMAN	0	0	0	0	0	0			0	0	0	0	0	0			21	25079	1	0	1	0			0	0	0	0	0	0		0	0	0	0	0	0		0	0	0	0	0	0		0	0	0	0
SNRPA_HUMAN	0	0	0	0	0	0			29	31259	3	1	3	1			0	0	0	0	0	0			18	31259	2	0	1	0		0	0	0	0	0	0		53	31259	2	1	2	1		0	0	0	0
SNUT1_HUMAN	53	90371	2	1	2	1			0	0	0	0	0	0			14	90371	6	0	6	0			0	0	0	0	0	0		0	0	0	0	0	0		0	0	0	0	0	0		0	0	0	0
SNUT2_HUMAN	0	0	0	0	0	0			0	0	0	0	0	0			29	65739	2	0	2	0			0	0	0	0	0	0		0	0	0	0	0	0		0	0	0	0	0	0		0	0	0	0
SNX13_HUMAN	0	0	0	0	0	0			0	0	0	0	0	0			27	112744	3	1	3	1			0	0	0	0	0	0		0	0	0	0	0	0		0	0	0	0	0	0		0	0	0	0
SNX24_HUMAN	0	0	0	0	0	0			0	0	0	0	0	0			0	0	0	0	0	0			0	0	0	0	0	0		0	0	0	0	0	0		0	0	0	0	0	0		0	0	0	0
SNX8_HUMAN	0	0	0	0	0	0			0	0	0	0	0	0			89	52935	3	2	3	2			0	0	0	0	0	0		0	0	0	0	0	0		0	0	0	0	0	0		0	0	0	0
SNX9_HUMAN	0	0	0	0	0	0			0	0	0	0	0	0			0	0	0	0	0	0			0	0	0	0	0	0		0	0	0	0	0	0		0	0	0	0	0	0		59	66949	4	1
SOGA1_HUMAN	0	0	0	0	0	0			0	0	0	0	0	0			33	161201	3	1	3	1			0	0	0	0	0	0		0	0	0	0	0	0		0	0	0	0	0	0		0	0	0	0
SP16H_HUMAN	0	0	0	0	0	0			15	120409	4	0	4	0			52	120409	6	1	6	1			0	0	0	0	0	0		0	0	0	0	0	0		0	0	0	0	0	0		48	120409	9	0
SPA5L_HUMAN	0	0	0	0	0	0			0	0	0	0	0	0			0	0	0	0	0	0			0	0	0	0	0	0		0	0	0	0	0	0		0	0	0	0	0	0		44	81515	7	2
SPAG5_HUMAN	0	0	0	0	0	0			141	135706	11	4	11	4			308	135706	24	8	24	8			38	135706	3	1	3	1		25	135706	3	0	3	0		0	0	0	0	0	0		0	0	0	0
SPAS2_HUMAN	0	0	0	0	0	0			0	0	0	0	0	0			0	0	0	0	0	0			0	0	0	0	0	0		0	0	0	0	0	0		0	0	0	0	0	0		25	59850	1	0
SPAT1_HUMAN	25	50504	3	1	2	1			0	0	0	0	0	0			0	0	0	0	0	0			0	0	0	0	0	0		0	0	0	0	0	0		0	0	0	0	0	0		0	0	0	0
SPAT5_HUMAN	0	0	0	0	0	0			0	0	0	0	0	0			0	0	0	0	0	0			0	0	0	0	0	0		0	0	0	0	0	0		0	0	0	0	0	0		36	98470	7	1
SPB12_HUMAN	136	46646	7	6	7	6			57	46646	5	2	5	2			174	46646	6	3	6	3			0	0	0	0	0	0		0	0	0	0	0	0		0	0	0	0	0	0		0	0	0	0
SPB3_HUMAN	206	44594	12	9	10	9			22	44594	1	0	1	0			100	44594	4	1	4	1			0	0	0	0	0	0		0	0	0	0	0	0		0	0	0	0	0	0		0	0	0	0
SPB4_HUMAN	117	44997	9	6	7	6			22	44997	1	0	1	0			0	0	0	0	0	0			0	0	0	0	0	0		0	0	0	0	0	0		0	0	0	0	0	0		0	0	0	0
SPG7_HUMAN	0	0	0	0	0	0			0	0	0	0	0	0			0	0	0	0	0	0			0	0	0	0	0	0		16	88407	4	0	4	0		96	88407	5	1	5	1		0	0	0	0
SPKAP_HUMAN	0	0	0	0	0	0			0	0	0	0	0	0			0	0	0	0	0	0			0	0	0	0	0	0		0	0	0	0	0	0		0	0	0	0	0	0		0	0	0	0
SPOP_HUMAN	0	0	0	0	0	0			0	0	0	0	0	0			0	0	0	0	0	0			0	0	0	0	0	0		0	0	0	0	0	0		0	0	0	0	0	0		30	42846	1	1
SPR1A_HUMAN	37	10327	4	0	3	0			20	10327	1	0	1	0			0	0	0	0	0	0			0	0	0	0	0	0		26	10327	1	0	1	0		0	0	0	0	0	0		0	0	0	0
SPR1B_HUMAN	37	10337	4	0	3	0			20	10337	1	0	1	0			27	10337	5	0	4	0			0	0	0	0	0	0		26	10337	1	0	1	0		0	0	0	0	0	0		0	0	0	0
SPR2A_HUMAN	78	8587	2	2	2	2			0	0	0	0	0	0			0	0	0	0	0	0			0	0	0	0	0	0		0	0	0	0	0	0		0	0	0	0	0	0		0	0	0	0
SPR2B_HUMAN	78	8597	2	2	2	2			0	0	0	0	0	0			0	0	0	0	0	0			0	0	0	0	0	0		0	0	0	0	0	0		0	0	0	0	0	0		0	0	0	0
SPR2D_HUMAN	78	8584	2	2	2	2			0	0	0	0	0	0			0	0	0	0	0	0			0	0	0	0	0	0		0	0	0	0	0	0		0	0	0	0	0	0		0	0	0	0
SPR2E_HUMAN	78	8591	2	2	2	2			31	8591	3	1	3	1			0	0	0	0	0	0			0	0	0	0	0	0		0	0	0	0	0	0		0	0	0	0	0	0		0	0	0	0
SPR2G_HUMAN	78	8779	2	2	2	2			31	8779	3	1	3	1			35	8779	2	1	2	1			0	0	0	0	0	0		0	0	0	0	0	0		0	0	0	0	0	0		0	0	0	0
SPRR3_HUMAN	20	18598	4	0	4	0			0	0	0	0	0	0			0	0	0	0	0	0			0	0	0	0	0	0		0	0	0	0	0	0		0	0	0	0	0	0		0	0	0	0
SPTB2_HUMAN	0	0	0	0	0	0			0	0	0	0	0	0			0	0	0	0	0	0			0	0	0	0	0	0		0	0	0	0	0	0		0	0	0	0	0	0		14	275237	6	0
SQSTM_HUMAN	0	0	0	0	0	0			0	0	0	0	0	0			17	48455	6	0	1	0			0	0	0	0	0	0		0	0	0	0	0	0		0	0	0	0	0	0		13	48455	4	0
SRBP1_HUMAN	0	0	0	0	0	0			19	122625	12	0	3	0			87	122625	19	2	6	2			0	0	0	0	0	0		0	0	0	0	0	0		0	0	0	0	0	0		0	0	0	0
SRFB1_HUMAN	0	0	0	0	0	0			20	48718	2	1	2	1			0	0	0	0	0	0			0	0	0	0	0	0		0	0	0	0	0	0		0	0	0	0	0	0		0	0	0	0
SRP14_HUMAN	0	0	0	0	0	0			53	14675	4	1	4	1			43	14675	5	1	5	1			0	0	0	0	0	0		22	14675	1	0	1	0		0	0	0	0	0	0		20	14675	2	0
SRPK1_HUMAN	0	0	0	0	0	0			0	0	0	0	0	0			38	74963	5	1	5	1			0	0	0	0	0	0		0	0	0	0	0	0		0	0	0	0	0	0		19	74963	1	0
SRPRB_HUMAN	0	0	0	0	0	0			0	0	0	0	0	0			52	29912	4	2	4	2			0	0	0	0	0	0		0	0	0	0	0	0		0	0	0	0	0	0		0	0	0	0
SRRM3_HUMAN	15	65609	1	0	1	0			0	0	0	0	0	0			0	0	0	0	0	0			0	0	0	0	0	0		0	0	0	0	0	0		0	0	0	0	0	0		0	0	0	0
SRS10_HUMAN	0	0	0	0	0	0			0	0	0	0	0	0			28	31339	2	0	2	0			0	0	0	0	0	0		0	0	0	0	0	0		0	0	0	0	0	0		32	31339	1	1
SRS11_HUMAN	0	0	0	0	0	0			16	53624	2	0	2	0			0	0	0	0	0	0			0	0	0	0	0	0		0	0	0	0	0	0		0	0	0	0	0	0		0	0	0	0
SRS12_HUMAN	0	0	0	0	0	0			0	0	0	0	0	0			0	0	0	0	0	0			0	0	0	0	0	0		0	0	0	0	0	0		0	0	0	0	0	0		32	30665	1	1
SRSF1_HUMAN	0	0	0	0	0	0			51	27842	3	2	3	2			41	27842	4	1	4	1			0	0	0	0	0	0		0	0	0	0	0	0		0	0	0	0	0	0		24	27842	5	0
SRSF2_HUMAN	0	0	0	0	0	0			0	0	0	0	0	0			0	0	0	0	0	0			0	0	0	0	0	0		0	0	0	0	0	0		0	0	0	0	0	0		21	25461	1	0
SRSF3_HUMAN	0	0	0	0	0	0			0	0	0	0	0	0			64	19546	3	1	3	1			0	0	0	0	0	0		0	0	0	0	0	0		0	0	0	0	0	0		0	0	0	0
SRSF6_HUMAN	0	0	0	0	0	0			77	39677	5	2	5	2			70	39677	7	1	7	1			0	0	0	0	0	0		29	39677	7	0	6	0		53	39677	6	2	6	2		83	39677	7	3
SRSF7_HUMAN	0	0	0	0	0	0			0	0	0	0	0	0			28	27578	3	0	3	0			0	0	0	0	0	0		0	0	0	0	0	0		0	0	0	0	0	0		37	27578	4	1
SRSF8_HUMAN	0	0	0	0	0	0			0	0	0	0	0	0			0	0	0	0	0	0			0	0	0	0	0	0		0	0	0	0	0	0		0	0	0	0	0	0		21	32382	1	0
SRSF9_HUMAN	0	0	0	0	0	0			0	0	0	0	0	0			28	25640	3	0	3	0			29	25640	4	1	4	1		17	25640	4	0	4	0		0	0	0	0	0	0		0	0	0	0
SSBP_HUMAN	0	0	0	0	0	0			0	0	0	0	0	0			0	0	0	0	0	0			0	0	0	0	0	0		29	17249	3	1	3	1		0	0	0	0	0	0		13	17249	2	0
SSH2_HUMAN	31	159770	1	1	1	1			0	0	0	0	0	0			0	0	0	0	0	0			0	0	0	0	0	0		0	0	0	0	0	0		0	0	0	0	0	0		0	0	0	0
SSRP1_HUMAN	0	0	0	0	0	0			0	0	0	0	0	0			52	81367	5	1	5	1			0	0	0	0	0	0		0	0	0	0	0	0		0	0	0	0	0	0		16	81367	4	0
STAU1_HUMAN	0	0	0	0	0	0			0	0	0	0	0	0			63	63428	7	1	7	1			0	0	0	0	0	0		0	0	0	0	0	0		0	0	0	0	0	0		0	0	0	0
STAU2_HUMAN	0	0	0	0	0	0			0	0	0	0	0	0			37	62829	7	1	7	1			0	0	0	0	0	0		0	0	0	0	0	0		0	0	0	0	0	0		0	0	0	0
STK3_HUMAN	0	0	0	0	0	0			99	56550	12	2	12	2			170	56550	16	5	14	5			0	0	0	0	0	0		0	0	0	0	0	0		0	0	0	0	0	0		0	0	0	0
STML2_HUMAN	0	0	0	0	0	0			0	0	0	0	0	0			19	38624	1	0	1	0			0	0	0	0	0	0		0	0	0	0	0	0		0	0	0	0	0	0		29	38624	2	1
STMN1_HUMAN	17	17292	1	0	1	0			0	0	0	0	0	0			0	0	0	0	0	0			0	0	0	0	0	0		0	0	0	0	0	0		0	0	0	0	0	0		0	0	0	0
STRAP_HUMAN	0	0	0	0	0	0			0	0	0	0	0	0			137	38756	7	3	7	3			43	38756	2	1	2	1		0	0	0	0	0	0		0	0	0	0	0	0		22	38756	3	0
STRN_HUMAN	0	0	0	0	0	0			0	0	0	0	0	0			35	86535	4	0	4	0			0	0	0	0	0	0		0	0	0	0	0	0		0	0	0	0	0	0		0	0	0	0
STRN3_HUMAN	0	0	0	0	0	0			0	0	0	0	0	0			40	87554	3	1	3	1			0	0	0	0	0	0		0	0	0	0	0	0		0	0	0	0	0	0		0	0	0	0
STRN4_HUMAN	0	0	0	0	0	0			0	0	0	0	0	0			14	81287	4	0	4	0			0	0	0	0	0	0		0	0	0	0	0	0		0	0	0	0	0	0		0	0	0	0
SUMO2_HUMAN	43	10921	1	1	1	1			0	0	0	0	0	0			0	0	0	0	0	0			0	0	0	0	0	0		0	0	0	0	0	0		0	0	0	0	0	0		0	0	0	0
SUMO3_HUMAN	43	11687	1	1	1	1			0	0	0	0	0	0			0	0	0	0	0	0			0	0	0	0	0	0		0	0	0	0	0	0		0	0	0	0	0	0		0	0	0	0
SUMO4_HUMAN	43	10735	1	1	1	1			0	0	0	0	0	0			0	0	0	0	0	0			0	0	0	0	0	0		0	0	0	0	0	0		0	0	0	0	0	0		0	0	0	0
SUN1_HUMAN	0	0	0	0	0	0			39	90806	7	1	7	1			91	90806	10	2	9	2			42	90806	2	1	2	1		35	90806	4	0	4	0		94	90806	6	3	6	3		0	0	0	0
SYC2L_HUMAN	0	0	0	0	0	0			0	0	0	0	0	0			0	0	0	0	0	0			0	0	0	0	0	0		0	0	0	0	0	0		0	0	0	0	0	0		35	94054	6	2
SYEP_HUMAN	0	0	0	0	0	0			0	0	0	0	0	0			21	172080	4	0	3	0			0	0	0	0	0	0		0	0	0	0	0	0		0	0	0	0	0	0		0	0	0	0
SYIC_HUMAN	0	0	0	0	0	0			0	0	0	0	0	0			29	145718	3	0	3	0			0	0	0	0	0	0		0	0	0	0	0	0		0	0	0	0	0	0		0	0	0	0
SYK_HUMAN	0	0	0	0	0	0			0	0	0	0	0	0			29	68461	2	1	2	1			0	0	0	0	0	0		0	0	0	0	0	0		0	0	0	0	0	0		0	0	0	0
SYLC_HUMAN	0	0	0	0	0	0			0	0	0	0	0	0			14	135577	3	0	3	0			0	0	0	0	0	0		0	0	0	0	0	0		0	0	0	0	0	0		0	0	0	0
SYMC_HUMAN	0	0	0	0	0	0			0	0	0	0	0	0			56	102249	3	2	3	2			0	0	0	0	0	0		0	0	0	0	0	0		0	0	0	0	0	0		0	0	0	0
SYNE1_HUMAN	0	0	0	0	0	0			0	0	0	0	0	0			33	1017127	13	1	13	1			0	0	0	0	0	0		0	0	0	0	0	0		0	0	0	0	0	0		0	0	0	0
SYPL1_HUMAN	40	28889	1	1	1	1			0	0	0	0	0	0			0	0	0	0	0	0			0	0	0	0	0	0		0	0	0	0	0	0		0	0	0	0	0	0		0	0	0	0
SYRC_HUMAN	0	0	0	0	0	0			0	0	0	0	0	0			26	76129	7	0	6	0			0	0	0	0	0	0		0	0	0	0	0	0		0	0	0	0	0	0		0	0	0	0
SYSM_HUMAN	32	58702	3	1	3	1			0	0	0	0	0	0			0	0	0	0	0	0			0	0	0	0	0	0		0	0	0	0	0	0		0	0	0	0	0	0		0	0	0	0
SYT1_HUMAN	0	0	0	0	0	0			0	0	0	0	0	0			16	47885	2	0	2	0			0	0	0	0	0	0		0	0	0	0	0	0		0	0	0	0	0	0		0	0	0	0
SYT8_HUMAN	0	0	0	0	0	0			18	44737	1	0	1	0			0	0	0	0	0	0			0	0	0	0	0	0		0	0	0	0	0	0		0	0	0	0	0	0		0	0	0	0
TADBP_HUMAN	0	0	0	0	0	0			17	45053	2	0	2	0			104	45053	2	1	2	1			0	0	0	0	0	0		0	0	0	0	0	0		0	0	0	0	0	0		34	45053	3	1
TAF2_HUMAN	0	0	0	0	0	0			0	0	0	0	0	0			0	0	0	0	0	0			0	0	0	0	0	0		0	0	0	0	0	0		0	0	0	0	0	0		17	138366	1	0
TB10C_HUMAN	28	50194	2	1	1	1			20	50194	1	0	1	0			0	0	0	0	0	0			0	0	0	0	0	0		0	0	0	0	0	0		0	0	0	0	0	0		0	0	0	0
TBA1A_HUMAN	183	50788	9	5	9	5			19	50788	3	0	3	0			53	50788	4	1	4	1			0	0	0	0	0	0		0	0	0	0	0	0		45	50788	6	1	3	1		64	50788	4	1
TBA1B_HUMAN	183	50804	9	5	9	5			19	50804	3	0	3	0			53	50804	4	1	4	1			0	0	0	0	0	0		0	0	0	0	0	0		45	50804	6	1	3	1		64	50804	4	1
TBA1C_HUMAN	183	50548	9	5	9	5			19	50548	3	0	3	0			53	50548	4	1	4	1			0	0	0	0	0	0		0	0	0	0	0	0		45	50548	6	1	3	1		64	50548	4	1
TBA3C_HUMAN	0	0	0	0	0	0			0	0	0	0	0	0			0	0	0	0	0	0			0	0	0	0	0	0		0	0	0	0	0	0		45	50612	6	1	3	1		0	0	0	0
TBA3E_HUMAN	0	0	0	0	0	0			0	0	0	0	0	0			53	50568	6	1	3	1			0	0	0	0	0	0		0	0	0	0	0	0		45	50568	6	1	3	1		0	0	0	0
TBB4B_HUMAN	279	50255	9	7	9	7			0	0	0	0	0	0			0	0	0	0	0	0			0	0	0	0	0	0		0	0	0	0	0	0		0	0	0	0	0	0		0	0	0	0
TBB5_HUMAN	288	50095	11	7	11	7			0	0	0	0	0	0			72	50095	7	1	7	1			0	0	0	0	0	0		0	0	0	0	0	0		43	50095	3	0	3	0		30	50095	4	0
TBB8L_HUMAN	85	50168	4	2	4	2			0	0	0	0	0	0			0	0	0	0	0	0			0	0	0	0	0	0		0	0	0	0	0	0		0	0	0	0	0	0		0	0	0	0
TBG1_HUMAN	0	0	0	0	0	0			22	51480	1	1	1	1			27	51480	3	0	3	0			0	0	0	0	0	0		0	0	0	0	0	0		0	0	0	0	0	0		0	0	0	0
TBG2_HUMAN	0	0	0	0	0	0			22	51402	1	1	1	1			27	51402	3	0	3	0			0	0	0	0	0	0		0	0	0	0	0	0		0	0	0	0	0	0		0	0	0	0
TBL2_HUMAN	0	0	0	0	0	0			0	0	0	0	0	0			31	50393	2	1	2	1			0	0	0	0	0	0		0	0	0	0	0	0		0	0	0	0	0	0		17	50393	1	0
TCF7_HUMAN	0	0	0	0	0	0			26	41730	2	0	2	0			0	0	0	0	0	0			0	0	0	0	0	0		0	0	0	0	0	0		0	0	0	0	0	0		0	0	0	0
TCOF_HUMAN	0	0	0	0	0	0			0	0	0	0	0	0			18	152243	4	0	3	0			0	0	0	0	0	0		0	0	0	0	0	0		0	0	0	0	0	0		0	0	0	0
TCP4_HUMAN	66	14386	3	2	2	2			0	0	0	0	0	0			0	0	0	0	0	0			0	0	0	0	0	0		0	0	0	0	0	0		0	0	0	0	0	0		0	0	0	0
TCPA_HUMAN	0	0	0	0	0	0			0	0	0	0	0	0			14	60819	2	0	2	0			0	0	0	0	0	0		0	0	0	0	0	0		0	0	0	0	0	0		0	0	0	0
TCPQ_HUMAN	0	0	0	0	0	0			0	0	0	0	0	0			0	0	0	0	0	0			0	0	0	0	0	0		0	0	0	0	0	0		0	0	0	0	0	0		31	60153	2	1
TDIF1_HUMAN	0	0	0	0	0	0			0	0	0	0	0	0			91	37275	2	1	2	1			0	0	0	0	0	0		0	0	0	0	0	0		0	0	0	0	0	0		0	0	0	0
TDRD3_HUMAN	0	0	0	0	0	0			23	73425	4	0	4	0			37	73425	4	0	4	0			26	73425	1	0	1	0		0	0	0	0	0	0		0	0	0	0	0	0		0	0	0	0
TECR_HUMAN	0	0	0	0	0	0			0	0	0	0	0	0			25	36410	5	0	5	0			0	0	0	0	0	0		0	0	0	0	0	0		0	0	0	0	0	0		0	0	0	0
TELO2_HUMAN	0	0	0	0	0	0			0	0	0	0	0	0			0	0	0	0	0	0			0	0	0	0	0	0		0	0	0	0	0	0		0	0	0	0	0	0		0	0	0	0
TELT_HUMAN	0	0	0	0	0	0			15	19325	1	0	1	0			0	0	0	0	0	0			0	0	0	0	0	0		0	0	0	0	0	0		0	0	0	0	0	0		0	0	0	0
TFAM_HUMAN	0	0	0	0	0	0			0	0	0	0	0	0			28	29306	4	0	4	0			0	0	0	0	0	0		0	0	0	0	0	0		0	0	0	0	0	0		26	29306	1	0
TFCP2_HUMAN	0	0	0	0	0	0			0	0	0	0	0	0			23	57676	2	0	2	0			0	0	0	0	0	0		0	0	0	0	0	0		0	0	0	0	0	0		0	0	0	0
TFR1_HUMAN	0	0	0	0	0	0			34	85274	2	1	2	1			42	85274	2	1	2	1			42	85274	1	1	1	1		32	85274	1	1	1	1		0	0	0	0	0	0		18	85274	1	0
TGM1_HUMAN	166	90529	10	6	10	6			31	90529	3	0	3	0			96	90529	9	2	9	2			15	90529	2	0	2	0		0	0	0	0	0	0		0	0	0	0	0	0		40	90529	1	1
TGM3_HUMAN	175	76926	12	7	12	7			0	0	0	0	0	0			42	76926	4	0	4	0			13	76926	2	0	2	0		0	0	0	0	0	0		0	0	0	0	0	0		0	0	0	0
THIL_HUMAN	31	45456	3	1	3	1			0	0	0	0	0	0			38	45456	7	1	7	1			0	0	0	0	0	0		0	0	0	0	0	0		0	0	0	0	0	0		0	0	0	0
THIO_HUMAN	86	12015	3	3	3	3			27	12015	1	0	1	0			0	0	0	0	0	0			0	0	0	0	0	0		0	0	0	0	0	0		0	0	0	0	0	0		19	12015	1	0
THOC4_HUMAN	0	0	0	0	0	0			23	26872	1	0	1	0			77	26872	4	1	3	1			0	0	0	0	0	0		0	0	0	0	0	0		0	0	0	0	0	0		0	0	0	0
THOC5_HUMAN	0	0	0	0	0	0			0	0	0	0	0	0			0	0	0	0	0	0			20	79199	1	0	1	0		21	79199	1	0	1	0		0	0	0	0	0	0		0	0	0	0
THRB_HUMAN	0	0	0	0	0	0			0	0	0	0	0	0			36	71475	3	1	3	1			0	0	0	0	0	0		0	0	0	0	0	0		0	0	0	0	0	0		0	0	0	0
TIF1B_HUMAN	0	0	0	0	0	0			0	0	0	0	0	0			16	90261	2	0	2	0			0	0	0	0	0	0		0	0	0	0	0	0		0	0	0	0	0	0		0	0	0	0
TIMP3_HUMAN	0	0	0	0	0	0			0	0	0	0	0	0			25	24813	1	0	1	0			0	0	0	0	0	0		0	0	0	0	0	0		0	0	0	0	0	0		0	0	0	0
TITIN_HUMAN	20	3842904	39	0	32	0			0	0	0	0	0	0			0	0	0	0	0	0			0	0	0	0	0	0		0	0	0	0	0	0		0	0	0	0	0	0		0	0	0	0
TKT_HUMAN	0	0	0	0	0	0			18	68519	3	0	2	0			0	0	0	0	0	0			0	0	0	0	0	0		0	0	0	0	0	0		0	0	0	0	0	0		0	0	0	0
TM109_HUMAN	0	0	0	0	0	0			0	0	0	0	0	0			27	26194	2	0	2	0			0	0	0	0	0	0		0	0	0	0	0	0		0	0	0	0	0	0		0	0	0	0
TMA16_HUMAN	0	0	0	0	0	0			25	24078	1	0	1	0			0	0	0	0	0	0			0	0	0	0	0	0		0	0	0	0	0	0		0	0	0	0	0	0		0	0	0	0
TMM33_HUMAN	0	0	0	0	0	0			0	0	0	0	0	0			30	28302	2	1	1	1			0	0	0	0	0	0		0	0	0	0	0	0		0	0	0	0	0	0		0	0	0	0
TMX1_HUMAN	0	0	0	0	0	0			0	0	0	0	0	0			16	32170	1	0	1	0			0	0	0	0	0	0		0	0	0	0	0	0		0	0	0	0	0	0		0	0	0	0
TNIP2_HUMAN	32	49240	3	2	2	1			0	0	0	0	0	0			0	0	0	0	0	0			0	0	0	0	0	0		0	0	0	0	0	0		0	0	0	0	0	0		0	0	0	0
TNR6A_HUMAN	0	0	0	0	0	0			0	0	0	0	0	0			40	210967	2	1	2	1			0	0	0	0	0	0		0	0	0	0	0	0		0	0	0	0	0	0		0	0	0	0
TOP1_HUMAN	0	0	0	0	0	0			58	91125	10	1	10	1			57	91125	14	1	13	1			0	0	0	0	0	0		0	0	0	0	0	0		0	0	0	0	0	0		26	91125	6	0
TOP2A_HUMAN	0	0	0	0	0	0			0	0	0	0	0	0			23	175017	10	0	7	0			0	0	0	0	0	0		0	0	0	0	0	0		0	0	0	0	0	0		82	175017	14	3
TOP2B_HUMAN	25	184122	4	1	3	1			0	0	0	0	0	0			33	184122	8	1	8	1			0	0	0	0	0	0		0	0	0	0	0	0		0	0	0	0	0	0		43	184122	7	1
TOP3B_HUMAN	0	0	0	0	0	0			16	98538	3	0	3	0			76	98538	9	1	8	1			0	0	0	0	0	0		0	0	0	0	0	0		0	0	0	0	0	0		0	0	0	0
TPD54_HUMAN	0	0	0	0	0	0			16	22281	1	0	1	0			97	22281	4	2	4	2			0	0	0	0	0	0		0	0	0	0	0	0		0	0	0	0	0	0		0	0	0	0
TPIS_HUMAN	63	31057	4	1	4	1			0	0	0	0	0	0			0	0	0	0	0	0			44	31057	1	1	1	1		26	31057	1	0	1	0		0	0	0	0	0	0		58	31057	1	1
TPR_HUMAN	0	0	0	0	0	0			0	0	0	0	0	0			15	267530	9	0	7	0			0	0	0	0	0	0		0	0	0	0	0	0		0	0	0	0	0	0		0	0	0	0
TR150_HUMAN	0	0	0	0	0	0			146	108658	14	4	13	4			79	108658	19	1	18	1			172	108658	25	7	14	5		89	108658	19	4	13	3		49	108658	2	2	2	2		139	108658	21	5
TRA2A_HUMAN	0	0	0	0	0	0			0	0	0	0	0	0			15	32726	1	0	1	0			0	0	0	0	0	0		0	0	0	0	0	0		0	0	0	0	0	0		0	0	0	0
TRA2B_HUMAN	0	0	0	0	0	0			29	33760	2	0	2	0			32	33760	2	0	2	0			0	0	0	0	0	0		72	33760	2	1	1	1		0	0	0	0	0	0		44	33760	3	1
TRAM1_HUMAN	0	0	0	0	0	0			0	0	0	0	0	0			26	43215	1	0	1	0			0	0	0	0	0	0		0	0	0	0	0	0		0	0	0	0	0	0		0	0	0	0
TRAP1_HUMAN	0	0	0	0	0	0			0	0	0	0	0	0			0	0	0	0	0	0			0	0	0	0	0	0		0	0	0	0	0	0		0	0	0	0	0	0		21	80345	1	0
TRFE_HUMAN	37	79294	3	1	3	1			0	0	0	0	0	0			0	0	0	0	0	0			0	0	0	0	0	0		0	0	0	0	0	0		0	0	0	0	0	0		0	0	0	0
TRFL_HUMAN	198	80014	13	6	13	6			15	80014	1	0	1	0			33	80014	1	1	1	1			0	0	0	0	0	0		0	0	0	0	0	0		0	0	0	0	0	0		0	0	0	0
TRI25_HUMAN	0	0	0	0	0	0			30	72581	2	0	2	0			51	72581	2	1	2	1			0	0	0	0	0	0		0	0	0	0	0	0		0	0	0	0	0	0		0	0	0	0
TRI33_HUMAN	0	0	0	0	0	0			0	0	0	0	0	0			87	124623	5	2	5	2			0	0	0	0	0	0		0	0	0	0	0	0		0	0	0	0	0	0		0	0	0	0
TRI41_HUMAN	0	0	0	0	0	0			18	72708	1	0	1	0			31	72708	1	1	1	1			0	0	0	0	0	0		0	0	0	0	0	0		0	0	0	0	0	0		33	72708	1	1
TRI56_HUMAN	0	0	0	0	0	0			0	0	0	0	0	0			13	83147	2	0	2	0			0	0	0	0	0	0		0	0	0	0	0	0		0	0	0	0	0	0		0	0	0	0
TRIM3_HUMAN	0	0	0	0	0	0			0	0	0	0	0	0			29	81862	1	1	1	1			0	0	0	0	0	0		0	0	0	0	0	0		0	0	0	0	0	0		0	0	0	0
TRIMM_HUMAN	0	0	0	0	0	0			0	0	0	0	0	0			0	0	0	0	0	0			0	0	0	0	0	0		0	0	0	0	0	0		0	0	0	0	0	0		26	44525	2	0
TRXR3_HUMAN	0	0	0	0	0	0			0	0	0	0	0	0			34	71742	2	1	2	1			0	0	0	0	0	0		0	0	0	0	0	0		0	0	0	0	0	0		0	0	0	0
TRY1_HUMAN	224	27111	6	5	2	2			74	27111	3	2	2	2			73	27111	5	2	2	2			37	27111	1	1	1	1		46	27111	1	1	1	1		0	0	0	0	0	0		0	0	0	0
TRY3_HUMAN	151	33306	2	2	1	1			55	33306	1	1	1	1			53	33306	1	1	1	1			0	0	0	0	0	0		0	0	0	0	0	0		0	0	0	0	0	0		47	33306	1	1
TSP4_HUMAN	0	0	0	0	0	0			0	0	0	0	0	0			14	108482	2	0	1	0			0	0	0	0	0	0		0	0	0	0	0	0		0	0	0	0	0	0		0	0	0	0
TSR1_HUMAN	0	0	0	0	0	0			0	0	0	0	0	0			89	92151	3	2	3	2			0	0	0	0	0	0		0	0	0	0	0	0		0	0	0	0	0	0		0	0	0	0
TTC22_HUMAN	18	64119	1	1	1	1			0	0	0	0	0	0			0	0	0	0	0	0			0	0	0	0	0	0		0	0	0	0	0	0		0	0	0	0	0	0		0	0	0	0
TTLL6_HUMAN	15	97594	1	0	1	0			0	0	0	0	0	0			0	0	0	0	0	0			0	0	0	0	0	0		0	0	0	0	0	0		0	0	0	0	0	0		0	0	0	0
TXTP_HUMAN	0	0	0	0	0	0			18	34333	1	0	1	0			22	34333	5	0	4	0			0	0	0	0	0	0		0	0	0	0	0	0		0	0	0	0	0	0		0	0	0	0
U3IP2_HUMAN	0	0	0	0	0	0			0	0	0	0	0	0			0	0	0	0	0	0			0	0	0	0	0	0		0	0	0	0	0	0		0	0	0	0	0	0		31	52436	1	1
U520_HUMAN	0	0	0	0	0	0			0	0	0	0	0	0			0	0	0	0	0	0			0	0	0	0	0	0		0	0	0	0	0	0		0	0	0	0	0	0		46	246006	12	0
U5S1_HUMAN	0	0	0	0	0	0			0	0	0	0	0	0			34	110336	5	1	4	1			0	0	0	0	0	0		0	0	0	0	0	0		0	0	0	0	0	0		42	110336	5	1
UBAP2_HUMAN	0	0	0	0	0	0			30	117614	3	0	3	0			73	117614	11	2	10	2			17	117614	2	0	2	0		0	0	0	0	0	0		48	117614	3	1	3	1		25	117614	2	0
UBB_HUMAN	159	25803	10	5	6	4			65	25803	5	2	4	1			71	25803	4	2	4	2			51	25803	3	1	2	1		60	25803	3	1	2	1		0	0	0	0	0	0		19	25803	6	0
UBC_HUMAN	159	76992	10	5	6	4			65	76992	5	2	4	1			71	76992	4	2	4	2			51	76992	3	1	2	1		60	76992	3	1	2	1		0	0	0	0	0	0		19	76992	6	0
UBF1_HUMAN	0	0	0	0	0	0			0	0	0	0	0	0			47	89692	4	1	4	1			0	0	0	0	0	0		0	0	0	0	0	0		0	0	0	0	0	0		0	0	0	0
UBP10_HUMAN	0	0	0	0	0	0			37	87707	6	0	6	0			67	87707	8	2	8	2			0	0	0	0	0	0		0	0	0	0	0	0		0	0	0	0	0	0		36	87707	10	1
UBP26_HUMAN	0	0	0	0	0	0			0	0	0	0	0	0			0	0	0	0	0	0			0	0	0	0	0	0		0	0	0	0	0	0		0	0	0	0	0	0		0	0	0	0
UBP2L_HUMAN	0	0	0	0	0	0			24	114579	2	1	2	1			126	114579	11	4	10	3			0	0	0	0	0	0		0	0	0	0	0	0		0	0	0	0	0	0		25	114579	7	0
UBS3B_HUMAN	0	0	0	0	0	0			0	0	0	0	0	0			30	73790	3	1	3	1			0	0	0	0	0	0		0	0	0	0	0	0		0	0	0	0	0	0		0	0	0	0
UNC4_HUMAN	0	0	0	0	0	0			0	0	0	0	0	0			17	54170	1	0	1	0			0	0	0	0	0	0		0	0	0	0	0	0		0	0	0	0	0	0		0	0	0	0
VAC14_HUMAN	28	88943	1	0	1	0			0	0	0	0	0	0			0	0	0	0	0	0			0	0	0	0	0	0		0	0	0	0	0	0		0	0	0	0	0	0		0	0	0	0
VAPA_HUMAN	0	0	0	0	0	0			0	0	0	0	0	0			41	28103	2	1	2	1			0	0	0	0	0	0		0	0	0	0	0	0		0	0	0	0	0	0		0	0	0	0
VAPB_HUMAN	0	0	0	0	0	0			0	0	0	0	0	0			41	27439	2	1	2	1			0	0	0	0	0	0		0	0	0	0	0	0		0	0	0	0	0	0		0	0	0	0
VDAC1_HUMAN	0	0	0	0	0	0			75	30868	5	3	4	2			94	30868	5	2	5	2			0	0	0	0	0	0		0	0	0	0	0	0		0	0	0	0	0	0		35	30868	6	0
VDAC2_HUMAN	22	32060	2	0	2	0			27	32060	2	1	2	1			32	32060	4	1	4	1			0	0	0	0	0	0		0	0	0	0	0	0		0	0	0	0	0	0		47	32060	5	1
VDAC3_HUMAN	0	0	0	0	0	0			0	0	0	0	0	0			46	30981	3	1	3	1			0	0	0	0	0	0		0	0	0	0	0	0		0	0	0	0	0	0		0	0	0	0
VIME_HUMAN	0	0	0	0	0	0			0	0	0	0	0	0			0	0	0	0	0	0			25	53676	4	0	3	0		27	53676	3	0	3	0		0	0	0	0	0	0		0	0	0	0
VPRBP_HUMAN	0	0	0	0	0	0			0	0	0	0	0	0			0	0	0	0	0	0			0	0	0	0	0	0		0	0	0	0	0	0		0	0	0	0	0	0		40	170668	11	1
VPS16_HUMAN	0	0	0	0	0	0			0	0	0	0	0	0			22	95660	3	0	3	0			0	0	0	0	0	0		0	0	0	0	0	0		0	0	0	0	0	0		0	0	0	0
WDR26_HUMAN	0	0	0	0	0	0			0	0	0	0	0	0			18	73048	3	0	3	0			27	73048	1	0	1	0		0	0	0	0	0	0		0	0	0	0	0	0		0	0	0	0
WDR33_HUMAN	0	0	0	0	0	0			0	0	0	0	0	0			0	0	0	0	0	0			0	0	0	0	0	0		0	0	0	0	0	0		0	0	0	0	0	0		17	146198	2	0
WDR36_HUMAN	37	106282	4	1	2	1			0	0	0	0	0	0			0	0	0	0	0	0			0	0	0	0	0	0		0	0	0	0	0	0		0	0	0	0	0	0		0	0	0	0
WDR91_HUMAN	32	84204	2	1	2	1			0	0	0	0	0	0			0	0	0	0	0	0			0	0	0	0	0	0		0	0	0	0	0	0		0	0	0	0	0	0		0	0	0	0
WDR97_HUMAN	0	0	0	0	0	0			0	0	0	0	0	0			19	182416	4	0	2	0			0	0	0	0	0	0		0	0	0	0	0	0		0	0	0	0	0	0		0	0	0	0
XP32_HUMAN	44	28557	3	1	3	1			58	28557	5	1	5	1			34	28557	2	1	2	1			0	0	0	0	0	0		14	28557	2	0	1	0		0	0	0	0	0	0		0	0	0	0
XPO2_HUMAN	0	0	0	0	0	0			0	0	0	0	0	0			0	0	0	0	0	0			0	0	0	0	0	0		27	111145	3	1	2	1		0	0	0	0	0	0		22	111145	3	1
XRCC1_HUMAN	0	0	0	0	0	0			24	69776	3	0	3	0			0	0	0	0	0	0			0	0	0	0	0	0		0	0	0	0	0	0		0	0	0	0	0	0		0	0	0	0
XRCC5_HUMAN	0	0	0	0	0	0			80	83222	13	3	12	3			135	83222	18	4	18	4			17	83222	2	0	2	0		40	83222	4	1	4	1		0	0	0	0	0	0		41	83222	8	2
XRCC6_HUMAN	0	0	0	0	0	0			142	70084	16	4	15	4			241	70084	19	4	17	4			16	70084	3	0	3	0		0	0	0	0	0	0		0	0	0	0	0	0		126	70084	15	4
XRN2_HUMAN	0	0	0	0	0	0			0	0	0	0	0	0			22	109426	5	0	5	0			0	0	0	0	0	0		0	0	0	0	0	0		0	0	0	0	0	0		0	0	0	0
XXLT1_HUMAN	33	44235	5	1	2	1			0	0	0	0	0	0			0	0	0	0	0	0			0	0	0	0	0	0		0	0	0	0	0	0		73	44235	12	5	2	1		0	0	0	0
YB011_HUMAN	15	53869	1	0	1	0			0	0	0	0	0	0			0	0	0	0	0	0			0	0	0	0	0	0		0	0	0	0	0	0		0	0	0	0	0	0		0	0	0	0
YBOX1_HUMAN	0	0	0	0	0	0			119	35903	8	3	6	3			274	35903	11	4	9	4			119	35903	7	1	4	1		63	35903	7	2	4	1		74	35903	4	2	3	2		186	35903	8	4
YBOX2_HUMAN	0	0	0	0	0	0			0	0	0	0	0	0			0	0	0	0	0	0			0	0	0	0	0	0		0	0	0	0	0	0		0	0	0	0	0	0		0	0	0	0
YBOX3_HUMAN	0	0	0	0	0	0			79	40066	7	2	5	2			196	40066	12	1	9	1			114	40066	3	1	2	1		82	40066	5	3	3	2		0	0	0	0	0	0		131	40066	6	2
YETS2_HUMAN	0	0	0	0	0	0			0	0	0	0	0	0			0	0	0	0	0	0			0	0	0	0	0	0		14	151601	2	0	2	0		0	0	0	0	0	0		0	0	0	0
YIF1B_HUMAN	0	0	0	0	0	0			0	0	0	0	0	0			0	0	0	0	0	0			0	0	0	0	0	0		0	0	0	0	0	0		0	0	0	0	0	0		39	34527	1	1
YLPM1_HUMAN	0	0	0	0	0	0			26	220077	2	0	2	0			39	220077	4	1	4	1			127	220077	16	5	12	5		17	220077	7	0	5	0		0	0	0	0	0	0		31	220077	2	1
YMEL1_HUMAN	0	0	0	0	0	0			0	0	0	0	0	0			21	86686	4	0	4	0			0	0	0	0	0	0		0	0	0	0	0	0		0	0	0	0	0	0		0	0	0	0
YTDC2_HUMAN	0	0	0	0	0	0			34	161573	4	1	4	1			0	0	0	0	0	0			0	0	0	0	0	0		0	0	0	0	0	0		0	0	0	0	0	0		0	0	0	0
YTHD1_HUMAN	0	0	0	0	0	0			0	0	0	0	0	0			40	61007	7	0	7	0			0	0	0	0	0	0		0	0	0	0	0	0		0	0	0	0	0	0		16	61007	4	0
YTHD2_HUMAN	0	0	0	0	0	0			54	62467	3	1	3	1			84	62467	7	2	7	2			52	62467	4	1	4	1		0	0	0	0	0	0		0	0	0	0	0	0		31	62467	8	1
YTHD3_HUMAN	0	0	0	0	0	0			0	0	0	0	0	0			91	63936	6	2	6	2			0	0	0	0	0	0		0	0	0	0	0	0		0	0	0	0	0	0		16	63936	4	0
ZA2G_HUMAN	114	34465	7	2	7	2			44	34465	1	1	1	1			66	34465	3	2	3	2			0	0	0	0	0	0		21	34465	1	0	1	0		0	0	0	0	0	0		0	0	0	0
ZBT11_HUMAN	0	0	0	0	0	0			0	0	0	0	0	0			0	0	0	0	0	0			0	0	0	0	0	0		0	0	0	0	0	0		0	0	0	0	0	0		28	121418	1	0
ZBT7A_HUMAN	0	0	0	0	0	0			0	0	0	0	0	0			0	0	0	0	0	0			0	0	0	0	0	0		0	0	0	0	0	0		0	0	0	0	0	0		25	62199	1	0
ZBTB1_HUMAN	0	0	0	0	0	0			0	0	0	0	0	0			31	84016	3	0	3	0			0	0	0	0	0	0		0	0	0	0	0	0		0	0	0	0	0	0		0	0	0	0
ZBTB2_HUMAN	0	0	0	0	0	0			0	0	0	0	0	0			0	0	0	0	0	0			0	0	0	0	0	0		0	0	0	0	0	0		0	0	0	0	0	0		131	58213	9	5
ZC11A_HUMAN	0	0	0	0	0	0			0	0	0	0	0	0			0	0	0	0	0	0			0	0	0	0	0	0		14	89931	1	0	1	0		0	0	0	0	0	0		0	0	0	0
ZC3HD_HUMAN	0	0	0	0	0	0			0	0	0	0	0	0			0	0	0	0	0	0			23	197203	1	0	1	0		13	197203	1	0	1	0		0	0	0	0	0	0		26	197203	1	0
ZCCHV_HUMAN	0	0	0	0	0	0			0	0	0	0	0	0			73	103135	7	2	7	2			0	0	0	0	0	0		0	0	0	0	0	0		0	0	0	0	0	0		0	0	0	0
ZCHC2_HUMAN	0	0	0	0	0	0			0	0	0	0	0	0			102	126998	9	3	9	3			0	0	0	0	0	0		0	0	0	0	0	0		0	0	0	0	0	0		0	0	0	0
ZCHC3_HUMAN	0	0	0	0	0	0			21	44389	4	0	4	0			41	44389	4	1	4	1			14	44389	1	0	1	0		0	0	0	0	0	0		0	0	0	0	0	0		0	0	0	0
ZG16B_HUMAN	56	22725	4	2	3	2			0	0	0	0	0	0			0	0	0	0	0	0			0	0	0	0	0	0		0	0	0	0	0	0		0	0	0	0	0	0		0	0	0	0
ZGRF1_HUMAN	35	238905	4	1	4	1			0	0	0	0	0	0			0	0	0	0	0	0			0	0	0	0	0	0		0	0	0	0	0	0		0	0	0	0	0	0		0	0	0	0
ZN106_HUMAN	0	0	0	0	0	0			34	210693	4	1	4	1			29	210693	3	1	3	1			0	0	0	0	0	0		0	0	0	0	0	0		0	0	0	0	0	0		0	0	0	0
ZN281_HUMAN	0	0	0	0	0	0			0	0	0	0	0	0			55	97596	6	2	6	2			0	0	0	0	0	0		0	0	0	0	0	0		0	0	0	0	0	0		0	0	0	0
ZN326_HUMAN	0	0	0	0	0	0			0	0	0	0	0	0			0	0	0	0	0	0			0	0	0	0	0	0		0	0	0	0	0	0		0	0	0	0	0	0		26	65955	2	0
ZN532_HUMAN	17	144001	1	0	1	0			0	0	0	0	0	0			0	0	0	0	0	0			0	0	0	0	0	0		0	0	0	0	0	0		0	0	0	0	0	0		0	0	0	0
ZN638_HUMAN	0	0	0	0	0	0			0	0	0	0	0	0			26	221914	4	0	4	0			55	221914	9	1	8	1		28	221914	8	0	8	0		0	0	0	0	0	0		0	0	0	0
ZNF80_HUMAN	0	0	0	0	0	0			0	0	0	0	0	0			0	0	0	0	0	0			0	0	0	0	0	0		0	0	0	0	0	0		0	0	0	0	0	0		0	0	0	0
[truncated: 32 more columns]
