# Supplementary material for: Protein interaction and functional data indicate MTHFD2 involvement in RNA processing and translation
Source: Cancer Metab. 2018 Sep 27;6:12. doi: 10.1186/s40170-018-0185-4 (PMC6158883; doi:10.1186/s40170-018-0185-4)
Supplement: Supplementary file 4 — Significantly enriched GO Molecular Function and Cellular Component gene sets for 29 identified MTHFD2 protein interactors. (XLSX 15 kb) [file 40170_2018_185_MOESM4_ESM.xlsx]

## Sheet: GO Molecular Function
term_name	members_input_overlap	members_input_overlap_geneids	size	effective_size	term_goid	term_level	q-value
RNA binding	1654; 2023; 2547; 3190; 3192; 3312; 3313; 3315; 3329; 3608; 4670; 6141; 6184; 6189; 6193; 6202; 6207; 7430; 10128; 10236; 10492; 4869; 23450; 57532	RPS13; RPN1; LRPPRC; HSPA9; HSPA8; SF3B3; RPS5; RPS8; RPL18; HNRNPR; HNRNPU; HSPD1; HNRNPK; HNRNPM; XRCC6; DDX3X; HSPB1; ENO1; NUFIP2; NPM1; SYNCRIP; EZR; RPS3A; ILF2	1630	1623	GO:0003723	4	3.70953e-20
poly(A) RNA binding	1654; 2023; 2547; 3190; 3192; 3312; 3313; 3315; 3329; 3608; 4670; 6184; 6189; 6193; 6202; 6207; 7430; 10128; 10236; 10492; 4869; 57532	RPS13; RPN1; LRPPRC; HSPA9; HSPA8; RPS5; RPS8; NPM1; HNRNPR; HNRNPU; HSPD1; HNRNPK; HNRNPM; XRCC6; DDX3X; HSPB1; ENO1; NUFIP2; SYNCRIP; EZR; RPS3A; ILF2	1184	1180	GO:0044822	5	4.60241e-20
nucleic acid binding	1654; 2023; 2547; 3020; 3190; 3192; 3312; 3313; 3315; 3329; 3608; 4670; 6117; 6141; 6184; 6189; 6193; 6202; 6207; 7430; 8290; 8350; 10128; 10236; 10492; 4869; 333932; 23450; 57532	RPS13; RPN1; LRPPRC; HSPA9; HSPA8; SF3B3; RPS5; RPS8; NPM1; HNRNPR; HNRNPU; HSPD1; HNRNPK; HNRNPM; H3F3A; XRCC6; DDX3X; HSPB1; ENO1; HIST1H3A; NUFIP2; HIST2H3A; RPL18; SYNCRIP; RPA1; EZR; RPS3A; HIST3H3; ILF2	4037	4015	GO:0003676	3	7.19905e-19
heterocyclic compound binding	1654; 2023; 2547; 3020; 3190; 3192; 3312; 3313; 3315; 3329; 3608; 4670; 6117; 6141; 6184; 6189; 6193; 6202; 6207; 7430; 8290; 8350; 10128; 10236; 10492; 4869; 333932; 23450; 57532	RPS13; RPN1; LRPPRC; HSPA9; HSPA8; SF3B3; RPS5; RPS8; NPM1; HNRNPR; HNRNPU; HSPD1; HNRNPK; HNRNPM; H3F3A; XRCC6; DDX3X; HSPB1; ENO1; HIST1H3A; NUFIP2; HIST2H3A; RPL18; SYNCRIP; RPA1; EZR; RPS3A; HIST3H3; ILF2	5944	5910	GO:1901363	2	2.82925e-14
organic cyclic compound binding	1654; 2023; 2547; 3020; 3190; 3192; 3312; 3313; 3315; 3329; 3608; 4670; 6117; 6141; 6184; 6189; 6193; 6202; 6207; 7430; 8290; 8350; 10128; 10236; 10492; 4869; 333932; 23450; 57532	RPS13; RPN1; LRPPRC; HSPA9; HSPA8; SF3B3; RPS5; RPS8; NPM1; HNRNPR; HNRNPU; HSPD1; HNRNPK; HNRNPM; H3F3A; XRCC6; DDX3X; HSPB1; ENO1; HIST1H3A; NUFIP2; HIST2H3A; RPL18; SYNCRIP; RPA1; EZR; RPS3A; HIST3H3; ILF2	6024	5990	GO:0097159	2	2.82925e-14
histone binding	3020; 8290; 8350; 4869; 333932	HIST1H3A; HIST3H3; NPM1; HIST2H3A; H3F3A	178	178	GO:0042393	3	8.0883e-05
single-stranded DNA binding	3190; 3329; 6117; 10128	HSPD1; HNRNPK; RPA1; LRPPRC	97	96	GO:0003697	5	0.000109103
ribonucleoprotein complex binding	1654; 3190; 3192; 4869	NPM1; HNRNPK; DDX3X; HNRNPU	97	97	GO:0043021	3	9.21714e-05
unfolded protein binding	3312; 3313; 3329; 4869	HSPD1; HSPA9; HSPA8; NPM1	101	100	GO:0051082	3	9.21714e-05
structural constituent of ribosome	6141; 6189; 6193; 6202; 6207	RPS13; RPS3A; RPS5; RPL18; RPS8	221	219	GO:0003735	2	9.49429e-05
protein binding	1654; 2023; 2547; 3020; 3190; 3192; 3312; 3313; 3315; 3329; 3608; 4670; 6117; 6184; 6189; 6193; 6207; 7430; 8290; 8350; 10128; 10236; 10492; 4869; 333932; 23450; 57532	RPS13; RPN1; LRPPRC; HSPA9; HSPA8; SF3B3; RPS5; XRCC6; NUFIP2; HNRNPR; HNRNPU; HSPD1; HNRNPK; HNRNPM; H3F3A; DDX3X; HSPB1; ENO1; HIST1H3A; HIST2H3A; NPM1; SYNCRIP; RPA1; EZR; RPS3A; HIST3H3; ILF2	10836	10794	GO:0005515	2	9.49429e-05
DNA binding	1654; 2023; 2547; 3020; 3190; 3192; 3329; 3608; 6117; 8290; 8350; 10128; 333932	HIST2H3A; HIST3H3; DDX3X; LRPPRC; HSPD1; RPA1; HNRNPU; ENO1; HNRNPK; H3F3A; ILF2; HIST1H3A; XRCC6	2530	2515	GO:0003677	4	0.000347785
macromolecular complex binding	1654; 2547; 3020; 3190; 3192; 3312; 7430; 10128; 4869	DDX3X; LRPPRC; HSPA8; HNRNPU; EZR; HNRNPK; H3F3A; NPM1; XRCC6	1252	1250	GO:0044877	2	0.000230628
protein heterodimerization activity	2023; 3020; 8290; 8350; 4869; 333932	H3F3A; ENO1; HIST1H3A; HIST2H3A; HIST3H3; NPM1	482	480	GO:0046982	4	0.000510071
ribosomal small subunit binding	1654; 4869	NPM1; DDX3X	12	12	GO:0043024	4	0.000747871
single-stranded RNA binding	1654; 3192; 10492	SYNCRIP; DDX3X; HNRNPU	69	69	GO:0003727	5	0.000855919
heat shock protein binding	3190; 3312; 3313	HSPA8; HSPA9; HNRNPK	91	91	GO:0031072	3	0.00167324
ubiquitin protein ligase binding	3312; 3313; 3329; 10128	HSPD1; HSPA9; HSPA8; LRPPRC	264	264	GO:0031625	5	0.00271775
ubiquitin-like protein ligase binding	3312; 3313; 3329; 10128	HSPD1; HSPA9; HSPA8; LRPPRC	268	268	GO:0044389	4	0.00287499
enzyme binding	2023; 3190; 3312; 3313; 3315; 3329; 7430; 10128; 4869	LRPPRC; HSPB1; HSPD1; HSPA9; HSPA8; EZR; ENO1; HNRNPK; NPM1	1766	1762	GO:0019899	3	0.0036463
nucleotide binding	1654; 2547; 3192; 3312; 3313; 3329; 3608; 4670; 10236; 10492	SYNCRIP; DDX3X; HSPA9; HSPA8; HNRNPU; HSPD1; HNRNPM; ILF2; HNRNPR; XRCC6	2373	2359	GO:0000166	3	0.00560582
nucleoside phosphate binding	1654; 2547; 3192; 3312; 3313; 3329; 3608; 4670; 10236; 10492	SYNCRIP; DDX3X; HSPA9; HSPA8; HNRNPU; HSPD1; HNRNPM; ILF2; HNRNPR; XRCC6	2374	2360	GO:1901265	3	0.00560582
rRNA binding	6193; 6207	RPS13; RPS5	59	59	GO:0019843	5	0.00993796
damaged DNA binding	2547; 6117	RPA1; XRCC6	62	61	GO:0003684	5	0.00993796
double-stranded RNA binding	3329; 3608	HSPD1; ILF2	64	64	GO:0003725	5	0.00993796

## Sheet: GO Cellular Component
term_name	members_input_overlap	members_input_overlap_geneids	size	effective_size	term_goid	term_level	q-value
ribonucleoprotein complex	1654; 3190; 3192; 3312; 3608; 4670; 6141; 6189; 6193; 6202; 6207; 10128; 10236; 10492; 4869; 23450; 57532	RPS13; SYNCRIP; DDX3X; LRPPRC; NPM1; HNRNPR; HSPA8; HNRNPU; SF3B3; RPS5; HNRNPK; RPS3A; HNRNPM; RPS8; RPL18; NUFIP2; ILF2	748	744	GO:1990904	2	1.61697e-15
intracellular ribonucleoprotein complex	1654; 3190; 3192; 3312; 3608; 4670; 6141; 6189; 6193; 6202; 6207; 10128; 10236; 10492; 4869; 23450; 57532	RPS13; SYNCRIP; DDX3X; LRPPRC; NPM1; HNRNPR; HSPA8; HNRNPU; SF3B3; RPS5; HNRNPK; RPS3A; HNRNPM; RPS8; RPL18; NUFIP2; ILF2	748	744	GO:0030529	3	1.27048e-15
non-membrane-bounded organelle	1654; 2023; 2547; 3020; 3190; 3192; 3312; 3313; 3315; 3608; 4670; 6117; 6141; 6189; 6193; 6202; 6207; 7430; 8290; 8350; 10128; 10236; 4869; 333932; 23450; 57532	RPS13; LRPPRC; HSPA9; HSPA8; SF3B3; RPS5; RPS8; NPM1; HNRNPR; HNRNPU; HNRNPK; HNRNPM; H3F3A; XRCC6; DDX3X; HSPB1; ENO1; HIST1H3A; NUFIP2; HIST2H3A; RPL18; RPA1; EZR; RPS3A; HIST3H3; ILF2	3842	3829	GO:0043228	2	3.82191e-14
intracellular non-membrane-bounded organelle	1654; 2023; 2547; 3020; 3190; 3192; 3312; 3313; 3315; 3608; 4670; 6117; 6141; 6189; 6193; 6202; 6207; 7430; 8290; 8350; 10128; 10236; 4869; 333932; 23450; 57532	RPS13; LRPPRC; HSPA9; HSPA8; SF3B3; RPS5; RPS8; NPM1; HNRNPR; HNRNPU; HNRNPK; HNRNPM; H3F3A; XRCC6; DDX3X; HSPB1; ENO1; HIST1H3A; NUFIP2; HIST2H3A; RPL18; RPA1; EZR; RPS3A; HIST3H3; ILF2	3842	3829	GO:0043232	3	3.00293e-14
nuclear part	1654; 2547; 3020; 3190; 3192; 3312; 3313; 3329; 3608; 4670; 6117; 6141; 6189; 6193; 6202; 6207; 7430; 8290; 8350; 10128; 10236; 10492; 4869; 333932; 23450	RPS13; LRPPRC; HSPA9; HSPA8; SF3B3; RPS5; RPS8; NPM1; HNRNPR; HNRNPU; HSPD1; HNRNPK; HNRNPM; H3F3A; XRCC6; DDX3X; HIST1H3A; HIST2H3A; RPL18; SYNCRIP; RPA1; EZR; RPS3A; HIST3H3; ILF2	3942	3922	GO:0044428	3	9.25392e-13
nuclear lumen	1654; 2547; 3020; 3190; 3192; 3312; 3313; 3608; 4670; 6117; 6141; 6189; 6193; 6202; 6207; 7430; 8290; 8350; 10128; 10236; 10492; 4869; 333932; 23450	RPS13; LRPPRC; HSPA9; HSPA8; SF3B3; RPS5; RPS8; RPL18; HNRNPR; HNRNPU; HNRNPK; HNRNPM; H3F3A; XRCC6; DDX3X; HIST1H3A; HIST2H3A; NPM1; SYNCRIP; RPA1; EZR; RPS3A; HIST3H3; ILF2	3569	3549	GO:0031981	4	5.28707e-12
intracellular organelle lumen	1654; 2547; 3020; 3190; 3192; 3312; 3313; 3329; 3608; 4670; 6117; 6141; 6189; 6193; 6202; 6207; 7430; 8290; 8350; 10128; 10236; 10492; 4869; 333932; 23450	RPS13; LRPPRC; HSPA9; HSPA8; SF3B3; RPS5; RPS8; NPM1; HNRNPR; HNRNPU; HSPD1; HNRNPK; HNRNPM; H3F3A; XRCC6; DDX3X; HIST1H3A; HIST2H3A; RPL18; SYNCRIP; RPA1; EZR; RPS3A; HIST3H3; ILF2	4420	4400	GO:0070013	3	1.09622e-11
organelle lumen	1654; 2547; 3020; 3190; 3192; 3312; 3313; 3329; 3608; 4670; 6117; 6141; 6189; 6193; 6202; 6207; 7430; 8290; 8350; 10128; 10236; 10492; 4869; 333932; 23450	RPS13; LRPPRC; HSPA9; HSPA8; SF3B3; RPS5; RPS8; NPM1; HNRNPR; HNRNPU; HSPD1; HNRNPK; HNRNPM; H3F3A; XRCC6; DDX3X; HIST1H3A; HIST2H3A; RPL18; SYNCRIP; RPA1; EZR; RPS3A; HIST3H3; ILF2	4421	4401	GO:0043233	2	1.87039e-11
focal adhesion	3190; 3312; 3313; 3315; 6141; 6189; 6193; 6202; 6207; 7430; 4869	RPS13; HSPB1; NPM1; HSPA9; HSPA8; EZR; RPS5; HNRNPK; RPS3A; RPL18; RPS8	392	392	GO:0005925	4	1.08941e-10
cell-substrate adherens junction	3190; 3312; 3313; 3315; 6141; 6189; 6193; 6202; 6207; 7430; 4869	RPS13; HSPB1; NPM1; HSPA9; HSPA8; EZR; RPS5; HNRNPK; RPS3A; RPL18; RPS8	395	395	GO:0005924	3	4.8792e-11
cell-substrate junction	3190; 3312; 3313; 3315; 6141; 6189; 6193; 6202; 6207; 7430; 4869	RPS13; HSPB1; NPM1; HSPA9; HSPA8; EZR; RPS5; HNRNPK; RPS3A; RPL18; RPS8	399	399	GO:0030055	2	8.65359e-11
nucleus	1654; 2023; 2547; 3020; 3190; 3192; 3312; 3313; 3315; 3329; 3608; 4670; 6117; 6141; 6189; 6193; 6202; 6207; 7430; 8290; 8350; 10128; 10236; 10492; 4869; 333932; 23450; 57532	RPS13; LRPPRC; HSPA9; HSPA8; SF3B3; RPS5; RPS8; NPM1; HNRNPR; HNRNPU; HSPD1; HNRNPK; HNRNPM; H3F3A; XRCC6; DDX3X; HSPB1; ENO1; HIST1H3A; NUFIP2; HIST2H3A; RPL18; SYNCRIP; RPA1; EZR; RPS3A; HIST3H3; ILF2	6988	6957	GO:0005634	4	1.19178e-10
nucleoplasm	1654; 2547; 3020; 3190; 3192; 3312; 3608; 4670; 6117; 6189; 6193; 6202; 6207; 8290; 8350; 10128; 10236; 10492; 4869; 333932; 23450	RPS13; SYNCRIP; HIST3H3; DDX3X; LRPPRC; HIST2H3A; HNRNPR; HSPA8; RPA1; HNRNPU; SF3B3; RPS8; RPS5; HNRNPK; RPS3A; HNRNPM; H3F3A; ILF2; NPM1; HIST1H3A; XRCC6	2980	2962	GO:0005654	4	1.19178e-10
adherens junction	3190; 3312; 3313; 3315; 6141; 6189; 6193; 6202; 6207; 7430; 4869	RPS13; HSPB1; NPM1; HSPA9; HSPA8; EZR; RPS5; HNRNPK; RPS3A; RPL18; RPS8	470	470	GO:0005912	3	2.63273e-10
anchoring junction	3190; 3312; 3313; 3315; 6141; 6189; 6193; 6202; 6207; 7430; 4869	RPS13; HSPB1; NPM1; HSPA9; HSPA8; EZR; RPS5; HNRNPK; RPS3A; RPL18; RPS8	491	491	GO:0070161	2	6.4149e-10
catalytic step 2 spliceosome	3190; 3192; 4670; 10236; 10492; 23450	SYNCRIP; HNRNPR; HNRNPU; SF3B3; HNRNPK; HNRNPM	91	91	GO:0071013	3	2.20089e-08
spliceosomal complex	3190; 3192; 3312; 4670; 10236; 10492; 23450	SYNCRIP; HNRNPR; HSPA8; HNRNPU; SF3B3; HNRNPK; HNRNPM	174	174	GO:0005681	4	4.27564e-08
protein-DNA complex	2547; 3020; 3190; 6117; 8290; 8350; 333932	HIST2H3A; RPA1; HIST1H3A; H3F3A; HNRNPK; HIST3H3; XRCC6	180	179	GO:0032993	2	5.69265e-08
intracellular organelle part	1654; 2547; 3020; 3190; 3192; 3312; 3313; 3315; 3329; 3608; 4670; 6117; 6141; 6184; 6189; 6193; 6202; 6207; 7430; 8290; 8350; 10128; 10236; 10492; 4869; 333932; 23450	RPS13; RPN1; LRPPRC; HSPA9; HSPA8; SF3B3; RPS5; RPS8; NPM1; HNRNPR; HNRNPU; HSPD1; HNRNPK; HNRNPM; H3F3A; XRCC6; DDX3X; HSPB1; HIST1H3A; HIST2H3A; RPL18; SYNCRIP; RPA1; EZR; RPS3A; HIST3H3; ILF2	8118	8089	GO:0044446	2	9.99242e-08
cytosolic ribosome	1654; 6141; 6189; 6193; 6202; 6207	RPS13; DDX3X; RPS5; RPS3A; RPL18; RPS8	123	122	GO:0022626	5	3.01444e-07
intracellular membrane-bounded organelle	1654; 2023; 2547; 3020; 3190; 3192; 3312; 3313; 3315; 3329; 3608; 4670; 6117; 6141; 6184; 6189; 6193; 6202; 6207; 7430; 8290; 8350; 10128; 10236; 10492; 4869; 333932; 23450; 57532	RPS13; RPN1; LRPPRC; HSPA9; HSPA8; SF3B3; RPS5; RPS8; NPM1; HNRNPR; HNRNPU; HSPD1; HNRNPK; HNRNPM; H3F3A; XRCC6; DDX3X; HSPB1; ENO1; HIST1H3A; NUFIP2; HIST2H3A; RPL18; SYNCRIP; RPA1; EZR; RPS3A; HIST3H3; ILF2	10381	10344	GO:0043231	3	1.14029e-07
nucleolus	3312; 3313; 3608; 4670; 6141; 6189; 6207; 7430; 10236; 4869; 23450	RPS13; SF3B3; NPM1; HSPA9; HSPA8; EZR; RPS3A; HNRNPM; RPL18; HNRNPR; ILF2	874	869	GO:0005730	4	1.62366e-07
cytosolic part	1654; 2023; 6141; 6189; 6193; 6202; 6207	RPS13; DDX3X; ENO1; RPS5; RPS3A; RPL18; RPS8	235	234	GO:0044445	4	2.26838e-07
ribosome	1654; 6141; 6189; 6193; 6202; 6207; 57532	RPS13; DDX3X; NUFIP2; RPS5; RPS3A; RPL18; RPS8	242	240	GO:0005840	4	2.26838e-07
small ribosomal subunit	1654; 6189; 6193; 6202; 6207	RPS13; RPS3A; RPS5; DDX3X; RPS8	71	70	GO:0015935	4	2.26838e-07
extracellular exosome	1654; 2023; 3020; 3190; 3312; 3313; 3315; 3329; 4670; 6189; 6193; 6202; 6207; 7430; 8290; 8350; 333932	RPS13; HSPD1; DDX3X; HIST2H3A; HSPB1; HSPA9; HSPA8; EZR; ENO1; RPS5; HNRNPK; RPS3A; HNRNPM; H3F3A; HIST3H3; HIST1H3A; RPS8	2813	2804	GO:0070062	4	2.26838e-07
extracellular vesicle	1654; 2023; 3020; 3190; 3312; 3313; 3315; 3329; 4670; 6189; 6193; 6202; 6207; 7430; 8290; 8350; 333932	RPS13; HSPD1; DDX3X; HIST2H3A; HSPB1; HSPA9; HSPA8; EZR; ENO1; RPS5; HNRNPK; RPS3A; HNRNPM; H3F3A; HIST3H3; HIST1H3A; RPS8	2826	2817	GO:1903561	3	2.78713e-07
extracellular organelle	1654; 2023; 3020; 3190; 3312; 3313; 3315; 3329; 4670; 6189; 6193; 6202; 6207; 7430; 8290; 8350; 333932	RPS13; HSPD1; DDX3X; HIST2H3A; HSPB1; HSPA9; HSPA8; EZR; ENO1; RPS5; HNRNPK; RPS3A; HNRNPM; H3F3A; HIST3H3; HIST1H3A; RPS8	2827	2818	GO:0043230	2	4.01209e-07
ribosomal subunit	1654; 6141; 6189; 6193; 6202; 6207	RPS13; DDX3X; RPS5; RPS3A; RPL18; RPS8	172	171	GO:0044391	3	6.75288e-07
catalytic complex	2023; 3190; 3192; 3312; 3315; 3329; 4670; 6184; 10236; 10492; 23450	RPN1; HSPB1; HSPD1; HNRNPR; HSPA8; HNRNPU; SF3B3; ENO1; HNRNPK; HNRNPM; SYNCRIP	1232	1230	GO:1902494	2	4.74908e-06
intracellular organelle	1654; 2023; 2547; 3020; 3190; 3192; 3312; 3313; 3315; 3329; 3608; 4670; 6117; 6141; 6184; 6189; 6193; 6202; 6207; 7430; 8290; 8350; 10128; 10236; 10492; 4869; 333932; 23450; 57532	RPS13; RPN1; LRPPRC; HSPA9; HSPA8; SF3B3; RPS5; RPS8; NPM1; HNRNPR; HNRNPU; HSPD1; HNRNPK; HNRNPM; H3F3A; XRCC6; DDX3X; HSPB1; ENO1; HIST1H3A; NUFIP2; HIST2H3A; RPL18; SYNCRIP; RPA1; EZR; RPS3A; HIST3H3; ILF2	11927	11884	GO:0043229	2	6.53136e-06
vesicle	1654; 2023; 3020; 3190; 3312; 3313; 3315; 3329; 4670; 6184; 6189; 6193; 6202; 6207; 7430; 8290; 8350; 333932	RPS13; HSPD1; DDX3X; HIST2H3A; HSPB1; HSPA9; HSPA8; EZR; ENO1; RPS5; HNRNPK; RPN1; HNRNPM; H3F3A; RPS3A; HIST3H3; HIST1H3A; RPS8	4005	3992	GO:0031982	3	6.47653e-06
membrane-bounded organelle	1654; 2023; 2547; 3020; 3190; 3192; 3312; 3313; 3315; 3329; 3608; 4670; 6117; 6141; 6184; 6189; 6193; 6202; 6207; 7430; 8290; 8350; 10128; 10236; 10492; 4869; 333932; 23450; 57532	RPS13; RPN1; LRPPRC; HSPA9; HSPA8; SF3B3; RPS5; RPS8; NPM1; HNRNPR; HNRNPU; HSPD1; HNRNPK; HNRNPM; H3F3A; XRCC6; DDX3X; HSPB1; ENO1; HIST1H3A; NUFIP2; HIST2H3A; RPL18; SYNCRIP; RPA1; EZR; RPS3A; HIST3H3; ILF2	12089	12043	GO:0043227	2	8.73366e-06
nuclear chromosome	2547; 3020; 3190; 6117; 8290; 8350; 10128	LRPPRC; RPA1; HIST1H3A; H3F3A; HNRNPK; HIST3H3; XRCC6	534	533	GO:0000228	4	3.68629e-05
nucleosome	3020; 8290; 8350; 333932	HIST1H3A; HIST3H3; HIST2H3A; H3F3A	106	105	GO:0000786	3	5.34541e-05
DNA packaging complex	3020; 8290; 8350; 333932	HIST1H3A; HIST3H3; HIST2H3A; H3F3A	112	111	GO:0044815	2	8.46944e-05
CRD-mediated mRNA stability complex	3192; 10492	SYNCRIP; HNRNPU	6	6	GO:0070937	3	8.6789e-05
nuclear nucleosome	3020; 8290; 8350	HIST1H3A; HIST3H3; H3F3A	43	42	GO:0000788	4	9.64254e-05
chromosome	2547; 3020; 3190; 6117; 8290; 8350; 10128; 333932	HIST2H3A; LRPPRC; RPA1; HIST1H3A; H3F3A; HNRNPK; HIST3H3; XRCC6	898	897	GO:0005694	4	0.000110644
nuclear chromosome, telomeric region	2547; 3020; 6117; 8350	HIST1H3A; RPA1; H3F3A; XRCC6	132	132	GO:0000784	5	0.000262587
intracellular part	1654; 2023; 2547; 3020; 3190; 3192; 3312; 3313; 3315; 3329; 3608; 4670; 6117; 6141; 6184; 6189; 6193; 6202; 6207; 7430; 8290; 8350; 10128; 10236; 10492; 4869; 333932; 23450; 57532	RPS13; RPN1; LRPPRC; HSPA9; HSPA8; SF3B3; RPS5; RPS8; NPM1; HNRNPR; HNRNPU; HSPD1; HNRNPK; HNRNPM; H3F3A; XRCC6; DDX3X; HSPB1; ENO1; HIST1H3A; NUFIP2; HIST2H3A; RPL18; SYNCRIP; RPA1; EZR; RPS3A; HIST3H3; ILF2	13719	13666	GO:0044424	2	0.00029019
nuclear chromosome part	2547; 3020; 3190; 6117; 8290; 8350	RPA1; HIST1H3A; H3F3A; HNRNPK; HIST3H3; XRCC6	499	498	GO:0044454	4	0.000214234
viral nucleocapsid	10236; 10492	SYNCRIP; HNRNPR	10	10	GO:0019013	2	0.000306532
chromosome, telomeric region	2547; 3020; 6117; 8350	HIST1H3A; RPA1; H3F3A; XRCC6	162	162	GO:0000781	5	0.000387991
myelin sheath	2023; 3312; 3313; 7430	ENO1; HSPA9; HSPA8; EZR	174	174	GO:0043209	2	0.000390333
chromosomal part	2547; 3020; 3190; 6117; 8290; 8350; 333932	HIST2H3A; RPA1; HIST1H3A; H3F3A; HNRNPK; HIST3H3; XRCC6	794	793	GO:0044427	3	0.000372339
intracellular	1654; 2023; 2547; 3020; 3190; 3192; 3312; 3313; 3315; 3329; 3608; 4670; 6117; 6141; 6184; 6189; 6193; 6202; 6207; 7430; 8290; 8350; 10128; 10236; 10492; 4869; 333932; 23450; 57532	RPS13; RPN1; LRPPRC; HSPA9; HSPA8; SF3B3; RPS5; RPS8; NPM1; HNRNPR; HNRNPU; HSPD1; HNRNPK; HNRNPM; H3F3A; XRCC6; DDX3X; HSPB1; ENO1; HIST1H3A; NUFIP2; HIST2H3A; RPL18; SYNCRIP; RPA1; EZR; RPS3A; HIST3H3; ILF2	14076	14022	GO:0005622	2	0.000497418
cytosol	1654; 2023; 2547; 3190; 3312; 3315; 3329; 6141; 6189; 6193; 6202; 6207; 7430; 4869	RPS13; HSPD1; DDX3X; HSPB1; NPM1; HSPA8; EZR; ENO1; RPS5; HNRNPK; RPS3A; RPS8; RPL18; XRCC6	3466	3457	GO:0005829	4	0.000489835
viral capsid	10236; 10492	SYNCRIP; HNRNPR	23	22	GO:0019028	2	0.00128109
chromatin	3020; 3190; 8290; 8350; 333932	HIST2H3A; HIST1H3A; HNRNPK; HIST3H3; H3F3A	451	450	GO:0000785	2	0.00131218
protein complex	1654; 2547; 3020; 3190; 3192; 3312; 3315; 3329; 6117; 7430; 8350; 10492	SYNCRIP; DDX3X; HSPB1; HSPA8; RPA1; HNRNPU; EZR; HSPD1; HNRNPK; H3F3A; HIST1H3A; XRCC6	2898	2894	GO:0043234	2	0.00149239
cytoplasmic part	1654; 2023; 2547; 3190; 3192; 3312; 3313; 3315; 3329; 6141; 6184; 6189; 6193; 6202; 6207; 7430; 10128; 10236; 10492; 4869; 57532	RPS13; HSPD1; DDX3X; LRPPRC; HSPB1; NPM1; HSPA9; HSPA8; HNRNPU; EZR; ENO1; RPS5; HNRNPK; RPN1; SYNCRIP; RPS3A; RPS8; RPL18; HNRNPR; NUFIP2; XRCC6	8019	7999	GO:0044444	3	0.00222761
nuclear chromatin	3020; 3190; 8290; 8350	HIST1H3A; HNRNPK; HIST3H3; H3F3A	300	299	GO:0000790	3	0.00222761
chromosomal region	2547; 3020; 6117; 8350	HIST1H3A; RPA1; H3F3A; XRCC6	334	334	GO:0098687	4	0.00324758
mitochondrial nucleoid	3313; 10128	HSPA9; LRPPRC	44	44	GO:0042645	2	0.00436681
