# Supplementary material for: Protein interaction and functional data indicate MTHFD2 involvement in RNA processing and translation
Source: Cancer Metab. 2018 Sep 27;6:12. doi: 10.1186/s40170-018-0185-4 (PMC6158883; doi:10.1186/s40170-018-0185-4)
Supplement: Supplementary file 5 — Co-expression scores between MTHFD2 and the D2PPI genes. The gene co-expression were calculated across 8097 human, rat, and mouse datasets using in-house tools, or against ~ 3000 human datasets using SEEK. (XLSX 11 kb) [file 40170_2018_185_MOESM5_ESM.xlsx]

## Sheet: In-house method
Co-expression of D2PPI genes vs. MTFD2, calculated across 8,096 human, rat, and mouse datasets
Symbol	E3 Score	Quantile
HSPA9	598.64	0.999215
HSPD1	524.768	0.998627
LRPPRC	365.056	0.987718
ILF2	362.267	0.987365
ENO1	324.464	0.979753
RPN1	320.592	0.97885
HNRNPR	319.537	0.978733
RPA1	308.931	0.975907
XRCC6	300.531	0.97269
NPM1	295.182	0.970728
SF3B3	280.824	0.964018
SYNCRIP	271.061	0.958917
HNRNPU	257.967	0.951697
HSPA8	245.843	0.943182
DDX3X	226.85	0.926898
EZR	225.769	0.925525
HNRNPK	223.584	0.923367
RPS5	204.638	0.900334
HNRNPM	196.215	0.887777
HSPB1	184.9	0.870237
RPL18	180.836	0.862664
RPS8	157.755	0.811418
RPS13	152.589	0.798705
RPS3A	148.156	0.787326
NUFIP2	114.665	0.690955
H3F3A	36.1547	0.369119
HIST1H3A	33.3609	0.356641
HIST3H3	30.8286	0.346714
HIST2H3A	0	0.0282127

## Sheet: SEEK
Co-expression of MTFD2 was calculated against protein interactors across more than 3000 human datasets using SEEK tool
Gene	Coexpression	Quantile
HSPA9	1.1331	0.999
ILF2	0.9568	0.993944
SYNCRIP	0.8732	0.987332
NPM1	0.8544	0.984721
HNRNPR	0.8008	0.97622
LRPPRC	0.7939	0.974886
RPN1	0.6774	0.950272
ENO1	0.6608	0.945105
HSPA8	0.6166	0.933659
RPS13	0.5476	0.910712
HNRNPM	0.5358	0.905323
HNRNPK	0.5243	0.900044
NUFIP2	0.4961	0.889654
RPA1	0.4382	0.864652
DDX3X	0.4281	0.86004
RPS5	0.4188	0.855484
SF3B3	0.4067	0.849428
RPL18	0.3371	0.816257
HNRNPU	0.3073	0.801422
EZR	0.2665	0.779087
HIST1H3A	0.0002	0.596122
HIST3H3	-0.0805	0.529337
