# Supplementary material for: Protein interaction and functional data indicate MTHFD2 involvement in RNA processing and translation
Source: Cancer Metab. 2018 Sep 27;6:12. doi: 10.1186/s40170-018-0185-4 (PMC6158883; doi:10.1186/s40170-018-0185-4)
Supplement: Supplementary file 6 — List of top data sets exhibiting coexpression between MTHFD2 and the D2PPI and ATF4 gene sets, respectively. (XLSX 17 kb) [file 40170_2018_185_MOESM6_ESM.xlsx]

## Sheet: D2 IP top 50 data sets
GEO ID	Score	Description
GSE15468	3377.22	Application of blood transcriptomics to identify three novel biomarkers for monitoring anti-TGFbeta therapy
GSE26366	3361.3	Notch/HES1-mediated PARP1 activation: A cell-type specific mechanism for tumor suppression
GSE12995	3323.26	Expression data for diagnosis acute lymphoblastic leukemia samples
GSE20615	3110.9	Intracellular Signaling Pathways in Nonviral Gene Delivery: Gene Expression Profiles in Transfected Cells
GSE18161	2848.72	Washing scaling of microarray expression
GSE12992	2764.7	Beta-catenin status in pediatric medulloblastomas
GSE11889	2701.92	The hematopoietic stem cell in chronic phase CML is characterized by a transcriptional profile resembling normal myeloid progenitor cells and reflecting loss of quiescence
GSE20876	2684.44	Effective Targeting of Quiescent Chronic Myelogenous Leukemia Stem Cells by Histone Deacetylase Inhibitors in Combination with Imatinib Mesylate
GSE12667	2585.51	Discovery of somatic mutations in lung adenocarcinomas
GSE8702	2559.7	Longitudinal Analysis of Progression to Androgen Independence
GSE17763	2493.26	Divergence of macrophage phagocytic and antimicrobial programs in leprosy
GSE15395	2472.75	HCT116 tumor cells treated with a CDK inhibitor
GSE11877	2454.76	Children's Oncology Group Study 9906 for High-Risk Pediatric ALL
GSE22601	2436.71	T-cell development
GSE21653	2359.58	A gene expression signature identifies two prognostic subgroups of basal breast cancer
GSE22070	2347.93	Whole tissue mRNA expression from severely obese individuals: subcutaneous and visceral adipose tissues
GSE9624	2328.75	Differential gene expression in omental adipose tissue from obese children
GSE13911	2308.62	Expression data from primary gastric tumors (MSI and MSS) and adjacent normal samples
GSE20194	2303.74	MAQC-II Project: human breast cancer (BR) data set
GSE16716	2303.74	MicroArray Quality Control Phase II (MAQC-II) Project
GSE33471	2303.06	Paracrine TGFÃŸ Signaling Counterbalances BMP-Mediated Repression in Hair Follicle Stem Cell Activation
GSE12452	2292.65	mRNA expression profiling of nasopharyngeal carcinoma
GSE26876	2224.8	Time kinetics of gene expression in NK92 cells after Plasmodium falciparum-iRBC encounter
GSE24514	2184.43	Expression data from human MSI colorectal cancer and normal colonic mucosa
GSE22005	2183.13	Medulloblastoma tumors derived from Ptch+/-HIC+/- transgenic mouse allografted in nude mice
GSE18454	2155.3	Analysis of normal lung cells treated with 5-aza-dC to induce DNA demethylation
GSE4773	2153.94	Greene-5P01NS017771-220003
GSE28726	2139.79	NKT, CD1d-aGC+ Va24-, and CD4 T cell clones from human peripheral blood
GSE18864	2112.62	Tumor expression data from neoadjuvant trial of cisplatin monotherapy in triple negative breast cancer patients
GSE12355	2092.84	Detection of Notch1-IC, Notch2-IC and EBNA2 target genes in human B cells
GSE15548	2069.21	SAFB1 mediates repression of immune regulators and apoptotic genes in breast cancer cells
GSE13378	2062.95	Exposure of squamous esophageal cell line HET-1A to deoxycholic acid (DCA)
GSE1145	2057.77	changes in cardiac transcription profiles brought about by heart failure
GSE31595	2054.6	Gene expression profiles to predict recurrence in stage II and III colon cancer
GSE17301	2050.06	The effect of IFNÎ\[PlusMinus] on human CD8 T cells_with other concomitant signals
GSE21589	2026.19	The Relationship between Virus Replication and Host Gene Expression in Lymphatic Tissue during HIV-1 Infection
GSE5332	2012.33	mTOR pathway controls mitochondrial gene expression and respiration through the YY1/PGC-1alpha transcriptional complex
GSE19350	2011.68	Array-based bioinformatic analysis on pediatric primary central nervous system germ cell tumors
GSE19348	2011.68	expression data from pediatric primary intracranial germ cell tumor
GSE16874	2009.05	Expression in wild type and TgDREAM mouse B cells unstimulated or 2 days after LPS+IL4 stimulation
GSE6731	2008.04	Genome-wide gene expression differences between Crohnâ\[Euro]\[Trademark]s and ulcerative colitis from endoscopic pinch biopsies:
GSE24791	2007.59	Expression profile of human natural killer cells co-cultured with P. falciparum infected erythrocytes
GSE20089	2005.78	Pseudopod Experiment
GSE23400	2002.08	Global gene expression profiling and validation in esophageal squamous cell carcinoma (ESCC)
GSE15396	1987.56	Peripheral blood mononuclear, DU145, and HCT116 cells treated with a CDK inhibitor
GSE27337	1967.02	Gene expression profiles of human CD8+ T cells: IL-12 and IFN-a polarized in vitro stimulated and ex vivo sorted CCR7hi and CXCR3hi populations
GSE12506	1964.63	Transcriptome analysis of Foxp3- CD25- regulatory T cells
GSE27651	1963.5	The Anterior Gradient Homolog 3 (AGR3) Gene Is Associated with Differentiation and Survival in Ovarian Cancer
GSE16476	1959.66	Integrated bioinformatic and wet-lab approach to identify potential oncogenic networks in neuroblastoma
GSE16102	1958.71	Gene expression profiles of canine and human osteosarcoma

## Sheet: ATF4 top 50 data sets
GEO ID	Score	Description
GSE13122	2724.39	The Effect of Translocation-Induced Nuclear Re-organization on Gene Expression
GSE31049	2681.21	Circadian temporal profiling of MMH-D3 hepatocytes
GSE14383	2542.8	Effects of chronic exposure of human bronchial epithelial cells to low doses of cigarette smoke condensate
GSE10246	2525.68	GNF Mouse GeneAtlas V3
GSE14461	2511.3	Response of bronchial epithelial cells to low doses of cigarette smoke condensate
GSE14964	2496.34	Genome-wide analysis of YY2 versus YY1 target genes
GSE13487	2492.42	Antitumor efficacy of RAF inhibitor GDC-0879 involving BRAFV600E mutational status and ERK/MAPK pathway suppression
GSE16193	2488.91	Interfering with Proximal TLR4 to NF-kappaB Signal Transduction in Human Monocytes
GSE20620	2428.22	Global analysis of gene expression by SV40 T antigen in mouse embryo fibroblasts
GSE26212	2390.77	The effects of EBV transformation on gene expression and methylation levels
GSE26210	2390.77	The effects of EBV transformation on gene expression
GSE25621	2390.75	The genes regulated by SOX11 in mantle cell lymphoma
GSE1776	2353.25	Control and starved myotubes
GSE22336	2341.63	UDP-GlcNAc 2-epimerase/ManNAc kinase (GNE) is an inducer of apoptotic processes in Capan-1 pancreatic carcinoma cells: GNE silencing
GSE4950	2328.64	murine T-cells from wildtype and Gfi1 knockout mice
GSE27041	2320.12	OXPHOS complex I deficiency leads to transcriptional changes of the Nrf2-Keap1 pathway and selenoproteins.
GSE33051	2312.05	GlcNAcylation of histone H2B facilitates its monoubiquitination
GSE33050	2312.05	GlcNAcylation of histone H2B facilitates its monoubiquitination [Affymetrix data]
GSE17032	2302.67	Expression data from human fibroblasts
GSE21725	2302.46	Global analysis of the impact of environmental perturbation on cis-regulation of gene expression: DEX, 24hr
GSE11415	2251.37	C2C12 differentiation time course to observe changes between myoblasts and myotubes
GSE28785	2247.75	Effects of SAA treatment on global gene expression in THP-1 derived macrophages
GSE4425	2236.58	The effect of moderate hypothermia on gene expression by THP-1 cells
GSE2059	2228.08	IL-21/IL-15 regulation of CD8 T-cells
GSE11917	2225.43	Vitamin D sterol effects on coronary ASMC genes
GSE25547	2221.86	Profiling of promoter occupancy by PPARÎ\[PlusMinus] in human hepatoma cells via ChIP-chip analysis
GSE14385	2219.71	Response of bronchial epithelial cells to low doses of cigarette smoke condensate and subsequent demethylation agent
GSE4940	2209.98	murine T-cells from wildtype and Gfi1 knockout mice activated by anti-CD3 plus anti-CD28 for 0 to 24h
GSE16715	2203.88	Expression profiling in Williams-Beuren Syndrome patient fibroblast cell lines
GSE8332	2185.83	Death receptor O-glycosylation controls tumor-cell sensitivity to the proapoptotic ligand Apo2L/TRAIL
GSE28339	2184.29	Gene expression data following Cyclin T2 and Cyclin T1 depletion by shRNA in HeLa cells
GSE33552	2167.21	Expression data from MDA-MB-231 cell line treated with Zoledronate, or Fluvastatin, or mock-treated control cells.
GSE29903	2161.16	Identification of inflammatory gene modules based on variations of human endothelial cell responses to oxidized lipids
GSE6966	2149.61	Transcriptional profiling of bipotential embryonic liver cells to identify liver progenitor cell surface markers.
GSE6942	2149.61	Transcriptional profiling of bipotential embryonic liver cells to identify liver progenitor cell surface markers (430A)
GSE14474	2148.01	The Effects of Static Magnetic Fields on Human Embryonic Cells
GSE15578	2140.57	Expression Data from Ovarian Surface Kinome
GSE29639	2138.93	The leukemia-specific fusion gene ETV6/RUNX1 perturbs distinct key biological functions primarily by gene repression
GSE18171	2135.51	Expression data for EglN2 conditional knockdown in T47D breast carcinoma cells
GSE3565	2128.27	Control of LPS-response by DUSP1
GSE20963	2124.2	Gene expression profiles of dental follicle cells after 7 days of differentiation in vitro with BMP2, IGF2 and dexamethasone
GSE9533	2120.93	PPARalpha-mediated effects of dietary lipids on intestinal barrier gene expression
GSE19519	2114.11	Expression levels in immortalized B cells from unrelated individuals and twins undergoing ER stress
GSE30391	2089.12	Expression data from human Wharton's jelly stem cells
GSE23603	2081.55	Gene expression in ovarian cancer
GSE23553	2081.55	Gene expression changes with induction of in-vitro platinum-resistance in ovarian cancer cell lines.
GSE29077	2062.34	Expression data comparing azacitidine and decitabine in non-small cell lung cancer lines
GSE13874	2057.47	microRNA-1 negatively regulates expression of the hypertrophy-associated genes calmodulin and Mef2a
GSE15678	2017.34	Population genomics in a disease targeted primary cell model
GSE21410	2013.22	Global analysis of the impact of environmental perturbation on cis-regulation of gene expression: BMP2, 2hr
