# Supplementary material for: Protein interaction and functional data indicate MTHFD2 involvement in RNA processing and translation
Source: Cancer Metab. 2018 Sep 27;6:12. doi: 10.1186/s40170-018-0185-4 (PMC6158883; doi:10.1186/s40170-018-0185-4)
Supplement: Supplementary file 7 — Correlation scores of MTHFD2 against all other genes in Achilles Project. (XLSX 1006 kb) [file 40170_2018_185_MOESM7_ESM.xlsx]

## Sheet: shRNA
RANK	GENE	Absolute Correlation
1	SAA4	-0.37655
2	CNPY1	-0.369438
3	DNAJB7	-0.359651
4	SFTA2	-0.358534
5	LRRC48	0.357191
6	MORN3	-0.352821
7	SLC12A6	-0.346668
8	KRTAP4-12	-0.345096
9	ARHGEF33	-0.343513
10	TNFAIP2	-0.343502
11	SLX4IP	0.343271
12	C20orf85	0.342317
13	MON2	-0.339206
14	HIST1H4B	-0.339025
15	VPS4A	-0.33887
16	TTC30A	0.338792
17	MRPL27	-0.3373
18	APOPT1	-0.336156
19	GNA13	-0.335321
20	PIAS3	-0.335251
21	ADIPOR2	0.334501
22	OR7D2	-0.333848
23	FAM162A	-0.333272
24	SBDS	-0.332406
25	GPR137B	-0.332172
26	XRCC6BP1	-0.331278
27	AFTPH	-0.330934
28	ZNF425	0.32953
29	UBE2NL	-0.328855
30	TEX38	-0.328792
31	RPF1	-0.327915
32	PHKG2	-0.326879
33	TSC1	-0.32653
34	NXPH4	-0.326405
35	KDELC2	0.3249
36	LTA4H	-0.324893
37	TEX29	-0.324677
38	ANAPC15	-0.324106
39	NOMO3	-0.323978
40	SYCP1	-0.322254
41	FAM178B	-0.319515
42	DPH3P1	-0.317735
43	HMHB1	0.316004
44	CCDC47	-0.315488
45	MRPL46	-0.314973
46	SPANXN5	0.314182
47	NDEL1	-0.313511
48	TSR2	-0.313058
49	KMT2E	-0.312965
50	ZNF730	0.312293
51	RPL10A	-0.312264
52	AGK	-0.312149
53	C17orf99	-0.312132
54	MTMR6	-0.311966
55	DOLK	-0.311964
56	DFNA5	0.31175
57	SLC9C2	0.31027
58	DMWD	-0.310059
59	TTC28	-0.310008
60	ACOT2	0.309882
61	CRISPLD1	-0.308209
62	TMEM67	-0.308158
63	ABHD2	-0.307938
64	GATSL2	-0.30724
65	SERPINA3	-0.307205
66	ANKRD34C	-0.306971
67	TRAPPC11	-0.30677
68	METTL21C	0.306464
69	SNN	-0.306037
70	PPME1	-0.305795
71	KLC1	-0.305463
72	PLEKHD1	-0.305309
73	LRRN3	0.305088
74	LRRC69	-0.304219
75	TMX1	-0.303769
76	ARL14EP	-0.30338
77	ZNF618	-0.30305
78	TTPAL	0.302934
79	GIMAP6	0.302591
80	TMEM186	0.302536
81	ARL5C	-0.302352
82	MYADM	-0.300855
83	PLEKHM1	-0.300443
84	RPL11	-0.300214
85	NUFIP1	-0.300195
86	MYADML2	-0.299792
87	CRHBP	-0.299759
88	CCDC154	-0.298825
89	NEO1	-0.298582
90	ZNF880	-0.298411
91	CLSPN	-0.298119
92	DHRS4L2	-0.29652
93	RPL18	-0.296502
94	ZNF451	0.296499
95	MFSD5	-0.296356
96	HLA-DRB4	0.296336
97	PLA2G4C	-0.296171
98	TBL2	-0.295573
99	FGL2	-0.295283
100	LAMC1	-0.294437
101	FAM134C	0.294257
102	ARMC1	-0.293973
103	BSX	-0.293938
104	NTPCR	-0.293567
105	C7orf72	-0.293562
106	HEXIM2	-0.293364
107	JUNB	-0.293125
108	LRRC41	-0.293011
109	DNAAF1	-0.292941
110	ANO2	-0.292602
111	VNN1	-0.291784
112	NPPA	0.291478
113	ZNF720	0.291156
114	KIZ	-0.291137
115	CCDC169	-0.290922
116	ERMP1	-0.290681
117	ORMDL1	-0.290537
118	SH3BGRL2	-0.290414
119	TOMM6	-0.289656
120	PLET1	-0.289517
121	PPIAL4G	-0.289433
122	TPBG	-0.289195
123	DHRS4L1	-0.289163
124	BANF2	-0.289157
125	CCDC144NL	0.288833
126	RPL9	-0.288723
127	LINC00310	-0.288532
128	HHIP	0.288386
129	STEAP1B	-0.28826
130	BPIFA3	-0.288213
131	PSTK	0.288012
132	TMEM233	-0.287788
133	MFI2	-0.287644
134	MUM1	-0.287455
135	RRP36	-0.287415
136	OR56B4	-0.287339
137	FAM157B	-0.287282
138	ASIC4	0.287117
139	LARP4B	-0.286538
140	SYNC	-0.286411
141	TRABD	-0.286261
142	PPIA	-0.285218
143	SCEL	0.284927
144	43350	-0.284781
145	LAMTOR2	-0.284669
146	C6orf52	-0.284629
147	C9orf114	-0.284514
148	GLB1L2	-0.284506
149	MFF	-0.284236
150	PRR27	0.284196
151	GRID2IP	-0.283951
152	URB1	-0.283433
153	PEX16	-0.283108
154	SRRM5	-0.283089
155	TPD52L2	0.283076
156	GPC1	-0.283055
157	SPDYE5	-0.282997
158	C1orf35	-0.282911
159	DNAJC24	-0.282899
160	DIS3L	-0.282871
161	SHOX2	-0.282552
162	SYCP3	-0.282488
163	PPIAL4B	-0.282394
164	IGIP	-0.282012
165	DEPDC7	-0.281982
166	CSMD2	-0.281764
167	RDM1	0.281571
168	FMOD	0.281065
169	PGGT1B	-0.280767
170	FAHD2CP	0.280685
171	DIO3	0.280451
172	AFF1	0.280389
173	OSBPL10	-0.280262
174	CIAPIN1	-0.280147
175	TTC14	-0.280062
176	MARVELD3	-0.280058
177	MUL1	0.279858
178	ZNF718	-0.279694
179	PDE1C	0.279426
180	KLLN	-0.279023
181	FAM57B	0.278772
182	ELOVL5	0.278742
183	BPIFA1	-0.278641
184	EWSR1	-0.278347
185	RPL37A	-0.278309
186	FAM157A	-0.277987
187	OR1D5	-0.277954
188	OR1D4	-0.277845
189	LHFPL5	0.277568
190	BLOC1S2	-0.277542
191	CCDC18	-0.277496
192	SYNGR1	0.277177
193	LINC00305	-0.276825
194	PSEN1	0.276745
195	DEFB129	-0.276678
196	SFR1	-0.276525
197	CLPX	-0.276491
198	TSEN54	-0.276416
199	VWA5B2	-0.276256
200	C1orf131	-0.276073
201	MYO1H	0.275909
202	BAIAP3	0.275783
203	RPS20	-0.275138
204	CLPTM1L	-0.274735
205	NLRP4	-0.274678
206	PNMA5	0.274659
207	CHIC2	-0.274608
208	UTP14A	-0.274516
209	OR4D2	-0.274484
210	GOLGA6B	-0.274421
211	LY96	-0.274206
212	PM20D2	-0.274171
213	OR9G1	-0.273807
214	C5orf47	-0.273708
215	PSD2	0.273634
216	CHADL	-0.273032
217	TJAP1	-0.272736
218	INSIG1	-0.272597
219	NLRC3	0.27254
220	C4orf48	-0.272248
221	C1orf204	-0.272083
222	CXXC5	-0.271995
223	SRP14	-0.271991
224	GDF1	-0.271594
225	CERS1	-0.271594
226	LUM	0.271572
227	FGF23	-0.271454
228	SMCO2	-0.271439
229	NIT2	-0.271386
230	LAMB2	-0.271339
231	HIST2H2AC	-0.271204
232	IL3	0.271005
233	NUBP1	-0.27091
234	YIPF5	-0.270867
235	HMGXB3	-0.270704
236	CDR2	-0.270688
237	STC2	-0.270587
238	ORMDL2	0.270573
239	BBS1	0.270572
240	CYTH2	0.270085
241	ZNF727	-0.270024
242	COMP	-0.269897
243	MTDH	-0.269752
244	KATNAL1	-0.269719
245	TWIST2	-0.269535
246	MED21	-0.269524
247	NOL3	-0.269386
248	GLT8D1	0.26913
249	PPIAL4C	-0.26908
250	ZMAT2	-0.268862
251	KLHL7	0.268599
252	CXCL6	-0.268043
253	BCL2L1	-0.267995
254	VSIG10L	-0.267882
255	PUS10	0.267836
256	ASB16	-0.267671
257	GOLGA6D	-0.267661
258	ZNF714	-0.267492
259	LCN1	-0.267479
260	SLFNL1	0.267426
261	C17orf58	-0.267368
262	FBRSL1	-0.267211
263	CTC1	-0.267079
264	RNF150	-0.266752
265	RETN	-0.266718
266	LRGUK	-0.26671
267	STAP2	-0.266649
268	ATP6V1G2-DDX39B	-0.266239
269	LINC00661	-0.266214
270	TOMM7	-0.266212
271	SH3BGRL	-0.265971
272	WASH3P	0.26593
273	PTPLB	-0.265795
274	NADK2	-0.265612
275	SLFN12L	-0.265587
276	RPL36	-0.265303
277	BTF3	-0.265239
278	CCL11	0.26491
279	GPR151	-0.26477
280	DNAJB8	-0.264601
281	MYO5C	0.264506
282	IL31	0.264397
283	SLC44A2	0.264271
284	PSD4	0.264195
285	C15orf61	-0.264056
286	TSPYL4	-0.263853
287	HIST1H2AH	-0.26358
288	FRMPD2	0.263483
289	ASB6	0.263204
290	UBE2F	-0.263183
291	SLC25A31	0.263165
292	ZCCHC24	-0.263103
293	GTF2H5	0.263064
294	KPNA7	-0.263064
295	RPL38	-0.262738
296	ZCCHC11	0.262598
297	C10orf32	-0.262598
298	CREG1	-0.262592
299	SLC36A2	-0.262485
300	SPTSSA	0.262254
301	ZNF410	-0.262135
302	RPLP0	-0.261953
303	FAM151B	0.261854
304	ALPI	-0.261268
305	PFDN4	-0.261012
306	TRAT1	0.260947
307	U2AF2	-0.260596
308	TEX261	0.260585
309	GRM5	-0.26053
310	43354	-0.26047
311	TMEM33	0.260259
312	GPA33	0.260236
313	SLC25A17	-0.259882
314	DNAJB14	-0.259714
315	LPIN2	-0.259649
316	CASC4	-0.259547
317	TSPAN15	0.259425
318	ECHDC3	0.25936
319	ERP27	-0.259275
320	TMEM132B	-0.259207
321	EIF5A2	0.259147
322	SMIM20	-0.258828
323	GABRA6	0.258516
324	SLMO1	0.258379
325	ZSCAN2	-0.258214
326	WASL	-0.257995
327	CHRDL2	-0.257945
328	PRIM1	-0.257794
329	PSG3	-0.257523
330	UGT1A7	0.257498
331	ANXA2	0.257378
332	SPATA5L1	-0.257343
333	NIPSNAP3B	0.257223
334	KCNJ15	0.2569
335	HIST1H2AE	-0.25688
336	R3HCC1	-0.256843
337	FAM120B	-0.256751
338	E2F4	-0.256606
339	STT3A	0.256386
340	NXPH1	0.256232
341	ANGPT2	0.256086
342	OSR2	-0.256081
343	PTPRR	-0.255811
344	LRRC6	-0.255692
345	TTC33	-0.255511
346	RAP2C	0.255438
347	FAM13A	-0.255343
348	MYO6	-0.255137
349	ZDHHC13	0.254974
350	HSPA4L	0.254376
351	NT5C1B-RDH14	0.254175
352	C2orf47	-0.254134
353	OR51D1	0.254019
354	RAB31	-0.253912
355	C1orf110	-0.253834
356	ZBTB6	-0.253742
357	ASPM	-0.253728
358	RGS21	-0.25371
359	CPSF7	-0.253609
360	CHD6	-0.253505
361	KLHL26	0.253383
362	MAP7	-0.253286
363	AKR1C2	-0.25321
364	PPIAL4D	-0.253208
365	PPIAL4E	-0.253208
366	PPIAL4F	-0.253208
367	ANO10	0.253024
368	ZNF767P	0.252904
369	ASB5	-0.252833
370	CCDC65	-0.252714
371	SPIRE1	-0.25258
372	CCDC168	-0.252533
373	ACTR10	-0.252499
374	NHSL1	-0.252204
375	PRTN3	-0.252121
376	EXTL2	0.252091
377	POPDC2	0.252041
378	MZB1	-0.251926
379	KRTAP4-4	0.251877
380	NDFIP1	-0.251534
381	TYW5	-0.251438
382	C5orf52	-0.251309
383	PPP2R5B	-0.251281
384	DDX39B	-0.251274
385	PLD2	-0.251115
386	CEP295	-0.251053
387	TPD52	-0.250839
388	RPLP1	-0.250775
389	ANKRD11	-0.25063
390	CIZ1	0.25049
391	CHURC1	0.250464
392	MLF1	-0.25027
393	AUTS2	-0.250255
394	MGME1	-0.250231
395	C21orf62-AS1	-0.249949
396	LYG2	-0.249857
397	DCANP1	-0.249796
398	BANF1	-0.249715
399	PALM3	-0.249633
400	LINC00504	0.249582
401	SCAND1	-0.249489
402	MITF	-0.249366
403	MPC2	-0.249316
404	ANKRD66	-0.249057
405	KLHDC3	0.248965
406	KANSL1	-0.248946
407	ENPP5	0.248861
408	FAM204A	-0.248852
409	FAM3B	-0.248338
410	GPR22	-0.248141
411	RBM45	0.248135
412	RPL23	-0.247992
413	BIK	0.24786
414	MSL1	-0.247709
415	WDR11	0.247648
416	SYNPO2L	-0.247559
417	MPHOSPH8	-0.247556
418	TNNI2	-0.247509
419	MICAL1	0.247388
420	UBAP1L	-0.247117
421	APBB1IP	0.247089
422	RAPGEF4	0.247023
423	RGS18	0.247006
424	PRDM1	0.246911
425	POMK	0.246888
426	C8orf4	0.2466
427	UBXN2B	-0.246599
428	BLNK	0.246288
429	CRCP	0.246239
430	C2orf40	-0.246038
431	TUBGCP4	-0.245946
432	CYCS	-0.245768
433	NLRP10	-0.245607
434	SERP2	-0.245531
435	MNDA	-0.245184
436	GLYATL3	-0.245171
437	CMTM4	0.245156
438	ZBTB8B	-0.245121
439	GUCD1	0.24508
440	RIIAD1	-0.244993
441	CEP41	0.244904
442	DMKN	0.244873
443	DTX3L	0.24462
444	TMEM241	-0.244519
445	VSTM4	-0.244066
446	TMEM245	-0.244055
447	PSG5	0.244041
448	ZNF391	-0.244037
449	FGR	0.243795
450	GOLGA6A	-0.243666
451	ZNHIT6	-0.24361
452	ARSB	0.243541
453	KRT28	0.243429
454	PTP4A3	-0.243424
455	OR1N2	0.24337
456	LOH12CR1	-0.243351
457	UBE4B	-0.243335
458	C8orf34	-0.243238
459	USP11	0.243125
460	SPX	-0.24301
461	GPRIN3	-0.242996
462	CKAP2	-0.242651
463	LINC00326	0.242501
464	APH1B	-0.242447
465	TOPAZ1	-0.242347
466	PSMA8	-0.24228
467	PSTPIP1	-0.242197
468	TICAM2	-0.242002
469	PDSS1	-0.241901
470	FAM133CP	0.241783
471	FAM133DP	0.241783
472	THAP1	0.241695
473	FAM200B	-0.241538
474	PCNXL4	-0.241514
475	HDGFL1	-0.24151
476	RBM4	-0.241369
477	CMTR1	-0.241284
478	HIST3H2A	-0.241269
479	ATP12A	0.241252
480	LRRC7	0.241005
481	MOCS2	0.24083
482	KIFC3	-0.240828
483	MPPED1	-0.240827
484	TECTB	-0.240821
485	WDR92	-0.240668
486	NUPR1L	-0.240242
487	CPSF1	-0.240238
488	CLECL1	-0.240083
489	PIGM	0.240049
490	ST8SIA2	0.23999
491	YPEL1	0.239891
492	MRPL49	-0.239865
493	UMODL1-AS1	0.239835
494	ZNF585B	0.239813
495	DCAF6	-0.239613
496	MLANA	-0.239592
497	RELA	-0.239407
498	OR8D1	-0.239361
499	C14orf28	-0.239258
500	ZWILCH	0.23911
501	PHF8	-0.238985
502	RDH10	-0.238926
503	NEURL2	0.238732
504	CYTH1	0.238711
505	ERVK13-1	0.238634
506	MKI67	-0.238577
507	RUVBL2	-0.238425
508	SSX2IP	0.238298
509	WFDC1	-0.238282
510	TSC22D3	0.238199
511	NVL	-0.238196
512	VAC14	-0.238186
513	PMEL	0.238168
514	CDK5RAP2	-0.238088
515	GP5	-0.237576
516	ANGPTL5	0.237526
517	WBP5	0.237508
518	EMB	0.237482
519	MPP4	0.23736
520	LMAN2	-0.237303
521	EOMES	0.237142
522	ANKRD7	0.23706
523	ZNF222	0.236937
524	KISS1R	-0.236859
525	GOLGA3	0.236729
526	GRIN2C	-0.236511
527	WDR6	-0.236505
528	PDE2A	0.236479
529	ANKRD16	-0.236427
530	KLF13	-0.236324
531	NOP56	-0.236208
532	TCP10	0.235912
533	LRP1B	0.235884
534	TRPV6	-0.235862
535	TMEM217	-0.235561
536	DIABLO	-0.235502
537	METAP2	-0.23547
538	PAX6	-0.235337
539	ANKRD33	-0.235205
540	KRT8P41	-0.235177
541	LRRC31	0.235143
542	SLC9C1	0.235047
543	ZNF587B	0.234994
544	ZNF814	0.234994
545	STOM	0.23496
546	MAK16	-0.234901
547	PXMP4	-0.234895
548	IGFBPL1	-0.234885
549	BZW2	0.234871
550	TBC1D29	-0.234825
551	CPEB2	0.234755
552	RPS10-NUDT3	-0.234709
553	RPL27	-0.234423
554	GRASP	-0.234408
555	NARS	-0.234298
556	ADRBK1	-0.234249
557	ZMYND11	0.234212
558	C10orf12	0.233986
559	FAM181B	0.233932
560	AP2B1	0.23391
561	KCNE4	-0.233894
562	C11orf63	0.233875
563	RABEPK	-0.233859
564	RFC4	-0.233844
565	MGST3	-0.23384
566	CDYL2	-0.233728
567	FKBP11	-0.233706
568	SLC38A9	0.233703
569	PXN	-0.233685
570	OXR1	0.233623
571	MCM5	-0.233429
572	TBC1D31	0.233302
573	TSPAN32	-0.233241
574	WBP2	-0.233218
575	METTL13	0.233174
576	DCHS2	0.233139
577	MEPE	0.233074
578	STK38L	-0.233019
579	TMEM30A	0.232987
580	LEMD3	0.232969
581	FAM107A	-0.232967
582	C17orf102	-0.232957
583	STAB1	0.232911
584	CRY1	-0.232863
585	CCL8	0.232692
586	WDR17	-0.232663
587	GOLGA6C	-0.232501
588	PHYH	0.232471
589	NTNG2	0.232432
590	RDH14	0.232417
591	TMOD1	-0.232346
592	DLGAP1	0.232207
593	TPM1	0.232049
594	OVOL1	0.231944
595	SBDSP1	-0.231823
596	IAH1	-0.231769
597	PNLIPRP2	-0.231737
598	GC	-0.231583
599	PAFAH1B1	-0.231549
600	GLIPR2	-0.23115
601	MMRN1	0.231079
602	PRPF19	-0.231034
603	NRAP	-0.230957
604	FAM206A	0.230922
605	HAVCR2	-0.230592
606	TPM4	-0.230572
607	VGLL2	-0.230564
608	GPX5	0.230163
609	TBC1D26	-0.230021
610	ALDH1L2	0.230001
611	TINCR	-0.229943
612	SOX17	0.229882
613	LTB4R2	-0.22951
614	STX19	0.229393
615	SFT2D1	-0.22935
616	PNLIP	-0.229243
617	ATXN3	-0.229238
618	TBRG4	-0.229185
619	POMGNT2	-0.229172
620	SCARA3	-0.229155
621	SPAG16	0.229107
622	SYNGR3	0.22908
623	TMEM19	0.229067
624	CXCL17	-0.228875
625	ENAM	0.228865
626	LINC00521	0.228858
627	AADACL4	0.228842
628	WASH7P	0.228803
629	DNAH1	-0.2288
630	FBXO33	-0.228737
631	TCHP	-0.228536
632	MAGEB18	0.228427
633	RALYL	0.228411
634	TMPRSS11BNL	-0.228408
635	HIST2H2AA3	-0.22834
636	HIST2H2AA4	-0.22834
637	SYTL3	-0.228244
638	STATH	0.228194
639	TRIML2	-0.228149
640	FXYD5	0.22811
641	CD24	-0.22793
642	AAK1	-0.227891
643	ZNF580	-0.227873
644	CYR61	-0.22785
645	RAB19	0.227805
646	CCDC42	-0.227709
647	CCIN	0.227591
648	GDF15	-0.227487
649	PHACTR4	-0.227466
650	PELI2	0.227442
651	INTS10	-0.227327
652	GGT7	-0.227168
653	COLEC11	0.226993
654	MED4	-0.226813
655	RPL13	-0.226722
656	SGCD	-0.226645
657	43345	-0.22658
658	WFDC2	-0.226567
659	SLCO1B7	-0.226501
660	RPL14	-0.226388
661	POLR2E	-0.226372
662	PRDM11	-0.226229
663	RTN4	0.22622
664	RIMKLA	-0.226218
665	CNTD1	-0.225989
666	NPY5R	0.225951
667	CDC34	-0.225885
668	HEY2	0.22587
669	MCHR2	-0.22587
670	ITFG1	-0.225786
671	IFIT5	-0.225614
672	CXorf58	0.225579
673	COMMD8	-0.225576
674	ANKUB1	-0.225255
675	SNAP47	-0.225233
676	ZNF675	0.225218
677	GAL3ST3	-0.225196
678	FAR1	-0.225102
679	FCHO1	0.225059
680	SH3PXD2A	-0.225025
681	SLC19A3	0.225013
682	STEAP1	-0.224958
683	ISCA1	-0.224953
684	SWSAP1	0.224879
685	EMILIN1	0.224866
686	PAAF1	-0.224861
687	TTI2	0.22451
688	TSG101	-0.224504
689	POU5F1	-0.224434
690	POU5F1B	-0.224434
691	TMA7	0.224409
692	ZNF248	0.224272
693	HIST1H2AL	-0.224268
694	TRIT1	0.224233
695	C6orf57	0.224212
696	PHF20L1	-0.224061
697	CFAP126	0.223985
698	CCDC59	-0.22388
699	RABGGTA	-0.223831
700	PLSCR3	0.223806
701	TMEM256-PLSCR3	0.223806
702	HSFX1	0.223761
703	HSFX2	0.223761
704	MKS1	-0.223734
705	ZNF576	-0.223692
706	ZBTB9	-0.223688
707	DDX18	-0.223592
708	GPANK1	0.223514
709	ARHGAP9	-0.223497
710	LCNL1	0.223478
711	ANKRD20A4	0.223467
712	MYOCD	0.22335
713	GYS2	0.223186
714	ZNF227	0.22299
715	ADHFE1	-0.222981
716	SPATA1	0.22297
717	EDF1	-0.222904
718	NEFH	-0.2229
719	CLDN17	-0.222883
720	MB21D1	-0.222605
721	ANKRD19P	0.222452
722	TGDS	0.22237
723	HERC6	-0.222166
724	ZNF683	-0.22216
725	NAA40	-0.222096
726	DCAF12L1	-0.222001
727	FGFR1OP2	-0.221913
728	PARP1	-0.221802
729	TMIE	0.221726
730	SERF2	-0.221693
731	ZFP1	0.22164
732	KCNQ3	0.221634
733	LFNG	-0.221608
734	ESPN	0.221558
735	HAPLN1	-0.221549
736	PORCN	-0.221238
737	ST8SIA1	0.221165
738	CMTM6	-0.220909
739	IMPG2	0.220883
740	CBX1	-0.220752
741	NOL9	-0.220724
742	AHI1	0.220666
743	SCGB2A2	0.220655
744	ZNF141	0.220644
745	CHMP4C	-0.220574
746	NCAPG2	-0.220535
747	HSP90AA1	-0.220529
748	FOXM1	-0.220458
749	ARMC4	-0.220379
750	DMC1	-0.220283
751	RAB27B	-0.220245
752	C11orf42	-0.220243
753	OR2W3	-0.220122
754	PPP1R16B	-0.220096
755	ZYG11A	-0.219844
756	GCC1	0.219755
757	ZCCHC6	-0.219542
758	DHX58	-0.219521
759	TLR8	0.21946
760	RP2	-0.219156
761	IL11	-0.219095
762	PLEKHJ1	0.219022
763	CEACAM19	-0.219014
764	HIST1H1E	-0.218978
765	CMC1	0.218948
766	HOGA1	-0.218932
767	AZU1	-0.218885
768	GOSR1	0.218885
769	CLSTN1	-0.218868
770	IGFLR1	-0.218846
771	CD38	-0.21868
772	CFC1B	-0.218674
773	CFC1	-0.218674
774	MCM9	0.218631
775	EGLN3	-0.218534
776	ARHGEF35	0.218457
777	ABCA13	0.218456
778	BRPF3	0.218437
779	KIAA0586	0.21832
780	GATA5	-0.218308
781	HIST1H3H	-0.218303
782	DDX19B	-0.218289
783	SDCBP2	-0.218275
784	FKBP1A-SDCBP2	-0.218275
785	OGFRL1	0.218158
786	RBMY1F	0.218117
787	RBMY1J	0.218117
788	GCLC	0.218105
789	CCDC81	-0.21807
790	KCNK12	-0.217969
791	FAM65A	0.2179
792	RALGPS2	0.217482
793	EOGT	-0.217404
794	GSTM5	-0.217355
795	ALKBH4	-0.217303
796	FUBP1	-0.217081
797	MUCL1	-0.216945
798	PSMA4	-0.216707
799	APLN	-0.216689
800	STX5	0.216621
801	DNAJC7	0.216596
802	STRADA	0.216518
803	PTBP1	-0.216414
804	FAM19A4	-0.216388
805	C15orf54	-0.2162
806	SPDYE6	-0.216191
807	THSD1	-0.216188
808	NPEPPS	-0.216135
809	POLR3F	0.216092
810	NOL4L	-0.216006
811	NRGN	-0.215981
812	COG8	0.21589
813	RPL24	-0.215879
814	SV2C	0.215855
815	TCP10L2	0.215837
816	STK33	0.215585
817	CRYGB	0.215532
818	IQCF5	-0.215502
819	NPHP1	-0.215473
820	RPL23A	-0.215466
821	BAG2	-0.21541
822	AP1G2	0.215404
823	EXOC4	-0.215394
824	RASGRP3	0.215393
825	ZNF765	0.215377
826	SLX4	-0.215334
827	ALPPL2	-0.215332
828	PAPOLG	0.215267
829	CCDC122	0.215229
830	ARID3B	0.215218
831	SLC16A14	0.21516
832	FAM171A2	-0.215099
833	DAPL1	-0.214957
834	CHID1	-0.214928
835	SPATA45	-0.214661
836	RPL26	-0.214659
837	IARS	-0.21465
838	BAGE	-0.214634
839	CXorf66	-0.214589
840	LRRCC1	-0.214496
841	CENPL	-0.214456
842	HPS4	0.214306
843	ZNF574	0.214299
844	CBLB	-0.214274
845	VIMP	-0.21423
846	FGG	0.21418
847	DCDC2	-0.214172
848	FUNDC1	-0.214147
849	TIGD1	-0.214145
850	ZNF365	-0.214087
851	ZNF592	-0.214082
852	RNPEP	0.213966
853	SMAGP	0.213941
854	NOS3	0.213844
855	ZFP69B	0.21379
856	WASH2P	0.213686
857	SLC41A1	-0.213684
858	METTL6	0.213577
859	CLEC12B	0.213566
860	NRXN2	-0.213423
861	KHDC3L	-0.213263
862	PALB2	-0.213246
863	PLSCR4	0.21323
864	CHGB	0.213207
865	TNFSF13	-0.213193
866	BAHCC1	-0.213109
867	GNS	-0.213089
868	ZNF790	-0.212973
869	TIMM17A	0.212683
870	RTN1	-0.212665
871	NBEAL1	0.21265
872	UXT	-0.212635
873	GALNT8	0.21259
874	CBLN1	0.212551
875	CSPP1	-0.212483
876	SLC19A1	0.212457
877	UHRF1BP1L	0.212424
878	NABP2	-0.212387
879	KRT6A	0.212351
880	FAIM3	-0.212321
881	CEACAM6	0.212292
882	MRPS14	-0.21226
883	IGFBP5	-0.212249
884	RWDD2A	0.212224
885	C17orf80	0.212182
886	RAB6B	0.212164
887	TRAF3	-0.212154
888	GLRA2	0.212107
889	SV2B	-0.212077
890	CDH10	0.212
891	C1orf141	0.211998
892	SSFA2	0.211977
893	KCNIP4	0.211959
894	GGT6	-0.211901
895	IFNA16	0.211682
896	RPAP3	-0.211621
897	FAM73A	0.211615
898	TOPBP1	-0.211521
899	ITIH1	0.211477
900	ISM2	-0.211401
901	RNF113B	-0.211311
902	SNAPC2	0.21129
903	LRG1	0.211256
904	KLF16	-0.211206
905	ANKRD36C	-0.21118
906	BTF3P11	-0.211137
907	DAPK1	0.211124
908	HMGN5	-0.211014
909	TOMM20	-0.210929
910	CNGB3	-0.210924
911	TBL1X	0.210845
912	ZNF382	0.210828
913	KIR3DL3	0.210789
914	CLEC2A	0.210755
915	GRPEL2	0.210711
916	RAPGEF3	0.210665
917	INTS9	-0.21062
918	KRTAP4-8	-0.210614
919	TRMT44	0.210593
920	VPS37B	0.210592
921	ISLR	0.210588
922	SPDYE1	-0.210508
923	DCAF16	-0.210492
924	UBE2N	-0.210388
925	PRKAG3	-0.210366
926	KDELR1	0.210358
927	DNAJC15	0.210277
928	STAU1	0.210268
929	C22orf23	0.210252
930	DLEU7	-0.210233
931	SMARCAD1	-0.210072
932	SLC25A53	0.21007
933	ESAM	-0.210026
934	TLR1	-0.209973
935	CFAP52	0.209962
936	C8orf48	-0.209949
937	GTF2H3	0.209868
938	FGD4	0.209864
939	DHRS4	-0.209829
940	MAATS1	0.209719
941	HIATL2	-0.209678
942	PLEKHF1	-0.209642
943	TMEM14A	0.209496
944	CLEC12A	-0.209472
945	EIF2S3	-0.209383
946	C9orf66	0.209368
947	TRMT13	-0.209324
948	INSL6	0.209276
949	RTP3	0.209025
950	POLR2J3	-0.208944
951	SAE1	-0.20881
952	RGS7BP	-0.208798
953	USP39	-0.208781
954	UQCR11	-0.208768
955	HIST1H3D	-0.208766
956	ULBP1	0.208721
957	YPEL5	-0.208656
958	MS4A4A	0.208654
959	MRPS26	-0.208629
960	AKAP9	-0.20861
961	ODAM	0.20857
962	MEFV	0.208459
963	KDM2B	0.208431
964	HSBP1L1	-0.208361
965	GDPD2	0.208322
966	PIGN	0.208056
967	PCOLCE2	0.208029
968	GPCPD1	0.207999
969	TNKS	-0.207995
970	ASIC5	0.207989
971	FAM163A	0.20784
972	POLR2J2	-0.207805
973	POM121L8P	0.207792
974	WASH1	0.207706
975	NKAP	-0.207676
976	FAM212B	0.207674
977	CCDC53	-0.207578
978	KRT14	0.207512
979	UGT3A1	0.207506
980	RALGAPB	0.207494
981	PSAP	0.207238
982	AMZ2	-0.20714
983	GNA11	0.207139
984	WWOX	0.207123
985	AMIGO2	0.207121
986	VTN	-0.206941
987	HLA-DQA1	0.206925
988	RPL35A	-0.206747
989	HCP5	0.206712
990	CISD1	-0.206693
991	HTRA2	-0.206626
992	PROK2	-0.206578
993	CHSY3	0.206571
994	NOTCH1	-0.206554
995	ZFC3H1	-0.206534
996	ZNF404	0.206446
997	SFMBT2	0.206321
998	DQX1	0.20631
999	TCEAL7	-0.206195
1000	POM121L2	-0.20615
1001	CCDC169-SOHLH2	-0.206146
1002	C3orf30	0.205993
1003	TBC1D23	-0.205968
1004	MUC13	0.205964
1005	ARHGAP18	-0.205945
1006	TMEM184C	-0.205806
1007	CCL15-CCL14	0.205767
1008	FBXO6	0.205655
1009	SNTG1	0.205627
1010	CLCF1	-0.205616
1011	ULBP3	0.205608
1012	CORO2A	-0.205545
1013	GTF3C6	-0.205533
1014	STK36	0.205231
1015	IL12RB1	0.205208
1016	PHF7	0.205161
1017	BCO2	0.20508
1018	FAM166A	-0.205005
1019	POM121L10P	0.204946
1020	UPRT	0.204931
1021	SPDYE2B	-0.204909
1022	SPDYE2	-0.204909
1023	LYZL6	-0.204845
1024	LINC01205	-0.204798
1025	SOX10	0.204758
1026	PAGR1	-0.204718
1027	FBXL18	0.20463
1028	USP30	-0.204624
1029	TMEM108	0.204545
1030	ARMCX3	-0.204524
1031	MOB1A	0.204418
1032	THAP5	-0.204393
1033	DYNC1LI2	-0.204362
1034	PLLP	-0.204352
1035	UPP1	0.204351
1036	AQR	-0.204338
1037	ZNF490	-0.204277
1038	HINT1	0.204274
1039	U2AF1	-0.204271
1040	MTERF1	0.204236
1041	DGCR6	0.204175
1042	ZFAND5	-0.20416
1043	IRF8	0.204133
1044	NAA30	0.204027
1045	TAPBP	-0.204
1046	STRN	0.203856
1047	NAT1	-0.203778
1048	EIF3K	-0.203766
1049	BANK1	0.203741
1050	OR1J4	-0.203713
1051	OR2AK2	0.203684
1052	ZNF621	-0.203633
1053	GZMM	-0.203586
1054	BCAS3	-0.203578
1055	TMEM41B	-0.203544
1056	TINAG	0.203451
1057	TSIX	0.203402
1058	ROBO4	0.203309
1059	AP2A2	0.203301
1060	ANKRD17	-0.203269
1061	ZBTB18	0.203171
1062	C1QTNF9	-0.203058
1063	PYDC1	-0.203052
1064	RFC2	-0.202777
1065	CTSG	-0.202668
1066	DHX40	-0.20266
1067	GSTO2	0.202654
1068	MSTO1	0.202625
1069	DOCK10	-0.202605
1070	IFI16	-0.20259
1071	VN1R2	-0.202563
1072	COL21A1	-0.20256
1073	ZNF829	0.202514
1074	ERN1	-0.202492
1075	COG3	0.202371
1076	JMJD8	-0.202332
1077	MRPS34	-0.202314
1078	SURF6	-0.202286
1079	SYTL1	-0.202235
1080	GDI2	-0.202189
1081	ZMYM6	-0.202132
1082	RHOC	-0.202111
1083	ADTRP	0.202102
1084	POLR1C	-0.202076
1085	XG	-0.202062
1086	RRP8	-0.202059
1087	PRSS57	-0.202049
1088	RABL6	-0.202004
1089	SYT14	0.201996
1090	SAMHD1	0.201962
1091	PRSS16	-0.201946
1092	DDX51	-0.201829
1093	ARSI	-0.201761
1094	HNRNPU	-0.201728
1095	TENM4	-0.2017
1096	RBBP9	0.201682
1097	CFAP70	0.201562
1098	CHMP2A	-0.201487
1099	MFSD1	-0.20148
1100	BTF3L4	-0.20142
1101	STAG3L4	0.201416
1102	RNASEH2B	0.20138
1103	TSACC	0.201321
1104	JKAMP	0.201295
1105	IAPP	0.201262
1106	MMRN2	-0.201201
1107	KDELC1	0.201068
1108	DDOST	-0.201068
1109	TAS1R1	-0.201029
1110	LINC01341	-0.200949
1111	BTAF1	-0.200942
1112	DLX5	-0.200899
1113	PTPN23	-0.200879
1114	LRRC23	0.20083
1115	ADRA2B	-0.200795
1116	POM121L9P	0.200783
1117	CES1	0.20077
1118	C16orf45	0.200703
1119	ZNF385B	0.200628
1120	NCL	-0.200571
1121	PRY	-0.200523
1122	PRY2	-0.200523
1123	VEZF1	-0.200513
1124	BHLHE40	-0.20041
1125	FAM133B	0.200409
1126	FAM187B	0.200383
1127	SLC35D3	-0.200211
1128	ELOVL2	-0.200211
1129	AJAP1	0.200208
1130	NELFE	0.200145
1131	IGFN1	-0.200138
1132	EID1	0.200103
1133	IMP4	-0.200048
1134	DCX	0.200013
1135	WAC	-0.200001
1136	NGFRAP1	0.199982
1137	STARD3	0.199916
1138	RNF170	-0.199898
1139	MORF4L2	-0.199892
1140	INTS12	0.19987
1141	TMEM194A	0.199798
1142	SLC50A1	0.199725
1143	DHTKD1	0.199593
1144	CYB5R3	-0.199558
1145	GBP7	0.199555
1146	ANKRD20A2	0.199522
1147	ANKRD20A1	0.199522
1148	ZNF607	0.199475
1149	ATG2B	-0.199425
1150	NENF	-0.199243
1151	MAGIX	0.199203
1152	BCL6B	-0.199131
1153	RPS6KA1	0.199115
1154	ZBTB46	0.199066
1155	ZNF816-ZNF321P	0.199037
1156	ZNF321P	0.199037
1157	HEBP1	-0.19887
1158	ELMOD3	0.198681
1159	SPATA31A6	-0.198584
1160	TTC19	-0.198572
1161	PPWD1	-0.198568
1162	KRT27	-0.198469
1163	NDUFAF3	-0.198466
1164	RGS4	0.198463
1165	EXOSC9	-0.198459
1166	TIMELESS	-0.198378
1167	RIBC1	0.198335
1168	CERS2	0.198193
1169	PI4KAP2	-0.198177
1170	FTSJ3	-0.198171
1171	PRPF18	-0.198168
1172	GMEB2	0.197987
1173	TUBA4A	0.19798
1174	COL5A1	0.197973
1175	SUSD2	0.197845
1176	STK17B	0.197778
1177	PIK3CB	0.197774
1178	NR1H2	-0.197758
1179	SH3YL1	0.197679
1180	RNASE12	0.197627
1181	DOK5	-0.197435
1182	TMEM261	0.19737
1183	PPFIA2	-0.19734
1184	CRISP3	0.197315
1185	SGSM2	0.197301
1186	SPACA7	-0.197279
1187	ANGPTL1	0.197155
1188	INPP5F	0.197136
1189	OR10J1	-0.197089
1190	KNTC1	0.197038
1191	POM121L4P	0.197036
1192	POM121L1P	0.197036
1193	ZZZ3	0.196994
1194	LPGAT1	-0.196942
1195	DCTPP1	-0.196925
1196	CLIC2	-0.196808
1197	SAMM50	-0.196801
1198	UGT1A9	0.196765
1199	KLC2	0.1967
1200	KRTAP19-3	-0.196679
1201	ZFP36L1	-0.196657
1202	ABCC10	0.196654
1203	PLCB4	0.196639
1204	OSER1	-0.196609
1205	CSTF1	0.196542
1206	EEF1E1	0.196515
1207	KRTAP13-4	0.196501
1208	DDX39A	-0.196489
1209	PPM1B	-0.196429
1210	FAN1	-0.196373
1211	TLR5	-0.196369
1212	DPYSL2	-0.196363
1213	ADAM30	-0.196361
1214	CYTH3	0.196334
1215	RNF10	0.196332
1216	FRZB	0.196224
1217	SPG11	-0.1961
1218	C1orf54	-0.196094
1219	ACTR1A	-0.196091
1220	ARSA	-0.19606
1221	FAM19A1	-0.195991
1222	WNT7B	-0.195953
1223	SMARCA2	-0.195913
1224	GRAMD1A	0.195903
1225	SNRPD3	-0.195872
1226	IGLL3P	-0.195815
1227	HJURP	0.195773
1228	OR10AG1	-0.195739
1229	RAI1	-0.195733
1230	MND1	-0.195703
1231	TNFAIP8L3	0.19569
1232	PLXNA2	-0.195676
1233	C1QBP	-0.19567
1234	BCL2L13	0.195641
1235	FGF4	-0.195601
1236	VIT	-0.195518
1237	CPNE1	0.195482
1238	SLC25A43	0.195393
1239	BPIFA4P	0.195341
1240	MXI1	0.195245
1241	CABP1	0.195208
1242	RPL23AP32	-0.195203
1243	RPS26	-0.195146
1244	SH2D4A	-0.195088
1245	SASH1	0.194976
1246	GRK5	0.19493
1247	STUB1	-0.194928
1248	DMRT3	0.194922
1249	43346	-0.194871
1250	RBM33	-0.194819
1251	TDRD6	-0.194809
1252	TSC22D2	-0.1948
1253	BPIFB3	-0.194791
1254	DDHD2	0.194739
1255	ZNF135	0.19464
1256	FCHSD1	0.194599
1257	RUSC2	0.194558
1258	EIF5B	-0.194547
1259	CCDC28A	-0.194524
1260	TMIGD1	0.194403
1261	JMJD4	-0.194392
1262	PMCHL1	0.194383
1263	SORCS2	0.194295
1264	OR51V1	0.194281
1265	MCM3AP	-0.194281
1266	EXOSC5	-0.194276
1267	CFHR3	0.194074
1268	MUC20	-0.194053
1269	GNA14	-0.194052
1270	FBXL15	-0.194024
1271	ARHGAP28	0.194008
1272	NCKAP5	0.193996
1273	UHRF2	0.193883
1274	LRRC3	-0.193866
1275	MRPS21	-0.193849
1276	ZBTB1	0.193821
1277	ALDH8A1	0.193808
1278	SLC26A3	-0.193764
1279	ERAP1	-0.193757
1280	INO80D	0.193742
1281	FLOT2	0.193728
1282	CELA2A	-0.193606
1283	MPZL2	0.193604
1284	KDELR2	0.193593
1285	FBXW12	0.19349
1286	CTNND1	-0.193483
1287	LMCD1	-0.193453
1288	AMY2A	0.193396
1289	WSB1	-0.193371
1290	DCAF13	0.193346
1291	ATRAID	-0.193346
1292	GYG1	0.193322
1293	PPIP5K2	-0.193297
1294	KARS	-0.193258
1295	HGF	0.193195
1296	DEPDC1	-0.193186
1297	KLHL40	0.19312
1298	ATF4	-0.193085
1299	NLRP12	0.193072
1300	TMPRSS2	0.193051
1301	SND1	-0.193051
1302	MAP7D2	0.193005
1303	RARRES1	-0.192997
1304	DSCR9	-0.192912
1305	INCA1	0.192887
1306	NUP50	-0.192877
1307	GPR34	-0.192865
1308	ASPA	0.192769
1309	CACFD1	-0.19274
1310	TUBB2A	0.192714
1311	ACE2	-0.192712
1312	RBMY1E	0.192705
1313	RBMY1D	0.192705
1314	RBMY1B	0.192705
1315	RBMY1A1	0.192705
1316	GTF2A1L	0.192688
1317	IFNA4	0.192674
1318	LPXN	0.192667
1319	KIF3A	0.192644
1320	SEMA5B	0.192612
1321	ZFP91-CNTF	0.192543
1322	PRLHR	-0.192542
1323	ZNF644	0.192529
1324	MESP2	-0.192525
1325	RAD51C	-0.192516
1326	GPHN	0.192482
1327	GFRA2	0.192383
1328	XAGE2	-0.192328
1329	SCGB2A1	-0.192275
1330	TXNL4A	-0.192228
1331	PRR19	-0.192226
1332	PCBP2	-0.192191
1333	PSMA1	-0.192173
1334	MLLT11	0.192139
1335	TMEM257	-0.192097
1336	PLA2G4D	-0.192081
1337	EMC3-AS1	0.192054
1338	TOR1AIP2	0.191952
1339	CAPN9	-0.191862
1340	DDX24	-0.191845
1341	TRIM72	0.191822
1342	SIX1	-0.191727
1343	ELSPBP1	0.191656
1344	RAET1K	0.191651
1345	SH3BP5	-0.191634
1346	CNTNAP4	-0.191611
1347	SHKBP1	-0.191606
1348	RETNLB	-0.191595
1349	CXXC4	0.191535
1350	LGALS4	0.191459
1351	DSG3	-0.191442
1352	KPNB1	-0.191413
1353	DRD2	0.191399
1354	PAXBP1	-0.191396
1355	CYP21A2	0.191389
1356	CYP21A1P	0.191389
1357	TBC1D32	-0.191361
1358	GPR108	-0.191352
1359	CCDC140	0.19135
1360	TPSAB1	-0.191324
1361	PCTP	0.191312
1362	PLAU	-0.191304
1363	MAEA	-0.191257
1364	FAM3A	-0.191216
1365	MARK2	-0.19115
1366	BBS5	0.191148
1367	YIF1A	0.191084
1368	IFT172	-0.19104
1369	SHCBP1L	0.191029
1370	NCBP1	-0.191001
1371	SPOCK1	0.190994
1372	TAGLN3	-0.19097
1373	SGTA	0.190957
1374	SLC44A4	0.190931
1375	GAS2L3	0.190929
1376	SLC4A4	0.190896
1377	SPACA3	0.19077
1378	PCBD2	0.190732
1379	AKR1A1	-0.190677
1380	CNDP1	0.190615
1381	MRPL32	-0.190614
1382	FAM188B	0.190609
1383	VPS33B	0.190608
1384	POLE	-0.190597
1385	HP1BP3	0.190582
1386	DNAJB11	-0.19051
1387	BCL3	-0.190396
1388	DUOX2	0.190369
1389	GPR137	-0.190338
1390	PLGLA	0.190332
1391	MED13L	0.190282
1392	MTPAP	0.190198
1393	CEACAM5	0.190195
1394	CLASRP	-0.190193
1395	ARHGEF2	-0.190184
1396	GNA15	-0.190104
1397	POLL	-0.190076
1398	ARFGEF1	0.190065
1399	CYP4V2	0.190026
1400	TGFBI	0.189975
1401	DEFB4B	0.189928
1402	KIF22	-0.189902
1403	FANCG	0.1899
1404	ZNF330	-0.189856
1405	P2RY4	-0.189782
1406	CSH2	0.189728
1407	SLC15A2	-0.189709
1408	MIS12	0.189708
1409	FNDC9	0.189667
1410	LAG3	0.189631
1411	UPK2	0.189543
1412	SCGB1A1	-0.189528
1413	C5orf46	-0.189513
1414	TREML2	0.189371
1415	ADCY10	0.189343
1416	ZNF181	0.189328
1417	OPN3	-0.189237
1418	TPSD1	-0.189226
1419	UBE2E1	0.189219
1420	MUM1L1	0.189217
1421	PRB1	-0.189136
1422	PRB2	-0.189136
1423	WDR35	0.18912
1424	FOXD4L5	-0.189106
1425	ALG11	-0.189047
1426	RPL32	-0.189023
1427	CDH15	-0.188981
1428	TAAR6	-0.18898
1429	LRRC8B	0.188964
1430	KLB	0.188948
1431	PLAC1	0.188861
1432	INO80B-WBP1	0.188766
1433	NOC4L	-0.188715
1434	SPAG4	0.188689
1435	PROL1	0.188625
1436	GPR161	0.188615
1437	FAM180A	-0.18861
1438	ID4	-0.188513
1439	ZNF776	0.188494
1440	OR5L2	-0.188468
1441	DDX23	-0.188435
1442	GLTSCR2	-0.18843
1443	STON1-GTF2A1L	0.188331
1444	PRRT3	0.188326
1445	HERC4	-0.188245
1446	MAP2K7	-0.188229
1447	ASMTL	-0.188196
1448	ANKRD26	0.188161
1449	GLIPR1L1	-0.188156
1450	ARF6	-0.188126
1451	CTSD	-0.188119
1452	KATNBL1P6	0.187962
1453	TFDP3	-0.187959
1454	CERS6	-0.187955
1455	PXDC1	0.187921
1456	C2CD2L	-0.187911
1457	COA1	0.187899
1458	ZFYVE16	-0.187799
1459	POLR3C	-0.187772
1460	GAS2L1	0.187722
1461	ELN	-0.187665
1462	FAM178A	0.187646
1463	CD300LG	-0.187617
1464	SUFU	-0.187567
1465	TBX20	0.187527
1466	MFAP5	0.187527
1467	TPSB2	-0.187514
1468	ASB7	0.187509
1469	PAWR	0.187474
1470	COL4A3BP	-0.187445
1471	THAP8	0.187427
1472	PI4KA	-0.187409
1473	FBXO31	0.187235
1474	FAM198B	-0.187207
1475	PNMA6A	0.187126
1476	C11orf95	-0.187112
1477	NUDCD3	-0.187104
1478	DDX21	-0.187006
1479	GPALPP1	-0.186984
1480	SMARCD2	0.186955
1481	HOXB13	-0.18695
1482	COPG2	0.18686
1483	MTMR9LP	0.186758
1484	HTR1D	-0.186748
1485	CRIPT	0.186685
1486	L2HGDH	0.186675
1487	NUP188	-0.186601
1488	SMAP1	0.186542
1489	IFNA5	-0.186509
1490	MRTO4	-0.186479
1491	STOML1	0.186452
1492	GRHL3	0.186445
1493	YWHAH	-0.186423
1494	KAZN	0.186373
1495	ERVFRD-1	-0.186243
1496	MARCH6	0.18624
1497	DENND1A	-0.186231
1498	NEDD8	-0.186225
1499	ARC	-0.186214
1500	TNRC6B	0.186212
1501	SP5	-0.186201
1502	TMEM123	-0.186195
1503	MARVELD2	0.186171
1504	CTDSP2	-0.18611
1505	VTI1A	0.186108
1506	DDX26B	-0.186095
1507	AKAP14	-0.186094
1508	PTPN13	-0.185999
1509	DLG1	0.185893
1510	LARP1	-0.185856
1511	DNAAF2	0.185849
1512	KCNJ13	0.185843
1513	SESN2	-0.185834
1514	CARD8	0.185746
1515	NXF5	0.185741
1516	IFNA6	0.185703
1517	DDX49	-0.185687
1518	RPA2	-0.185641
1519	RND1	0.185626
1520	FBLIM1	0.185589
1521	RNF151	-0.18557
1522	STRADB	0.185543
1523	C7orf49	0.18554
1524	ARMC5	0.185536
1525	ARMCX1	0.185519
1526	RBCK1	-0.185475
1527	NUP88	-0.1854
1528	TPTE	-0.185392
1529	TCF23	-0.185381
1530	MRPS6	-0.18533
1531	POLR1A	-0.185309
1532	SOS2	0.185289
1533	MAP3K4	0.185288
1534	MT1B	0.185174
1535	SCGB1D4	-0.185145
1536	CLDN3	-0.185123
1537	SLC7A4	-0.185111
1538	FAXC	0.185089
1539	TMEM63A	0.185071
1540	CARD6	0.185021
1541	RBMX	-0.185009
1542	MTERF2	0.184995
1543	PCBP1	-0.184962
1544	EED	0.184939
1545	LDLRAD2	-0.18484
1546	CNR1	-0.184752
1547	FAM185A	0.184743
1548	RSPO1	0.184649
1549	FUK	-0.184624
1550	EPC2	-0.184573
1551	METTL1	-0.184551
1552	POLD1	-0.184526
1553	FBXO34	-0.184491
1554	GGA2	0.184483
1555	CARS2	-0.184472
1556	PLEKHA8	0.184469
1557	AASS	0.184397
1558	KCNK18	0.184394
1559	GTPBP8	-0.184379
1560	GCSAM	0.184336
1561	GPX8	0.184304
1562	TNFAIP8L1	0.184289
1563	YWHAEP1	-0.184243
1564	SLC24A2	0.184237
1565	INTS8	0.184237
1566	GPR97	-0.184186
1567	SPAST	-0.18417
1568	CA6	0.184152
1569	CHN2	0.184141
1570	MRS2	0.184129
1571	IKZF3	0.184117
1572	CSN3	0.184112
1573	HIST1H2AI	-0.184108
1574	AGAP4	0.183996
1575	PTPN20B	-0.183993
1576	APOE	-0.183958
1577	KLHL4	0.183918
1578	SGPL1	0.183892
1579	KLHL30	0.183839
1580	TAS2R19	0.1838
1581	PHIP	-0.183788
1582	ZNF286A	0.183772
1583	MS4A8	0.18371
1584	EI24	0.18371
1585	NONO	-0.183641
1586	HTR2B	0.1836
1587	MRFAP1L1	-0.183547
1588	RAI14	0.183542
1589	OVCA2	-0.183478
1590	GUCA2B	-0.183444
1591	FAM157C	-0.183432
1592	MAGEA12	0.183421
1593	ABL2	-0.183359
1594	PLA2G10	-0.183355
1595	GOLGB1	0.18334
1596	GBP4	0.183338
1597	SCGB1D1	-0.183257
1598	CARD16	-0.183238
1599	SLC30A9	-0.183027
1600	PLA2G12A	-0.182993
1601	FRMD6	0.182922
1602	POC5	0.18291
1603	MSANTD2	0.182868
1604	PROP1	0.182867
1605	METTL14	0.182852
1606	TCP11L1	0.182838
1607	BPIFB1	-0.18279
1608	CRTAC1	-0.182782
1609	SNUPN	-0.182782
1610	TFF2	-0.182723
1611	ABCB6	0.182721
1612	MAN1C1	-0.182667
1613	ZNF260	0.182657
1614	MAP6	0.182607
1615	IL31RA	-0.182598
1616	C1orf27	-0.182562
1617	MUC7	0.18256
1618	CDRT4	-0.182546
1619	OR52H1	-0.182508
1620	RCE1	-0.182507
1621	DRD1	-0.182472
1622	ZBED5	0.182443
1623	SCN4A	0.18236
1624	MRI1	0.182256
1625	ZFP30	0.182245
1626	TXNDC11	-0.182233
1627	FGFBP3	0.182202
1628	TNKS2	-0.182165
1629	MOB1B	-0.182156
1630	APOBEC3A_B	-0.182151
1631	RBM41	0.182147
1632	SLC22A17	-0.182145
1633	CTIF	-0.182133
1634	P2RY6	-0.182114
1635	DIAPH1	-0.182095
1636	TOM1L1	0.182063
1637	RXFP2	-0.182055
1638	TUT1	-0.182042
1639	HES1	0.182005
1640	TRIM59	-0.181917
1641	EFEMP1	0.181888
1642	BRCA2	-0.181884
1643	ANKRD27	-0.181879
1644	KAT8	-0.181875
1645	PEX7	0.181769
1646	ATP2B1	-0.181759
1647	UBR5	-0.181746
1648	ISL2	0.181701
1649	RPAP2	-0.1817
1650	CLPSL1	0.181629
1651	MYO9A	-0.181613
1652	ACN9	0.181568
1653	VKORC1	-0.181447
1654	RPS11	-0.181431
1655	ARPP21	0.181424
1656	XKR4	0.181385
1657	CLU	-0.181375
1658	FGD1	0.181361
1659	DNAJA2	0.181347
1660	RFC3	-0.181322
1661	THBS4	-0.181318
1662	ROCK1	0.181318
1663	MIER2	-0.181218
1664	MALL	-0.181135
1665	ZNF426	-0.181135
1666	VIL1	-0.181131
1667	H2AFJ	-0.181081
1668	C1orf168	0.181079
1669	A2M	-0.181073
1670	ADRA1D	-0.181038
1671	GNG13	0.181007
1672	TMIGD2	0.181005
1673	STXBP1	0.181
1674	MRPL12	-0.180997
1675	C12orf66	-0.180979
1676	KIRREL2	0.180956
1677	CSDE1	-0.180932
1678	C10orf25	0.180872
1679	SHROOM2	0.180851
1680	DAB2	0.180851
1681	TIGD6	0.180828
1682	USP34	0.180786
1683	GCHFR	-0.18077
1684	ERI2	-0.180738
1685	FAM81A	0.180684
1686	MAPK1IP1L	0.180681
1687	UTP14C	-0.180661
1688	R3HDML	0.180617
1689	EBF3	0.180602
1690	SNX16	-0.180513
1691	AKR1C6P	0.180415
1692	NUFIP2	-0.180412
1693	EXOSC1	-0.18041
1694	UBE2V2	-0.180375
1695	G6PC	0.180366
1696	ZNF418	0.180366
1697	COPG1	-0.180336
1698	BMPR1B	-0.180332
1699	TAAR1	-0.180309
1700	MTM1	-0.180303
1701	DAZ3	0.180256
1702	DISP2	0.180251
1703	HELT	-0.180236
1704	GLIPR1	-0.180234
1705	EWSAT1	0.180174
1706	KRBOX4	0.180173
1707	JAM2	0.180169
1708	PPIL6	0.180153
1709	OR2T33	-0.18015
1710	COMMD3	-0.18009
1711	PI4KAP1	-0.180075
1712	FSBP	0.180042
1713	C21orf91	-0.179917
1714	H2AFX	-0.179871
1715	CARD14	-0.179848
1716	TRIP13	-0.179836
1717	PXMP2	0.179792
1718	ZNF28	0.17975
1719	RSRP1	-0.179728
1720	ZNF566	0.179722
1721	ATP7A	0.179715
1722	CAMK2D	-0.179687
1723	ZNF449	0.179654
1724	UBAP1	-0.179585
1725	PRKD2	0.179582
1726	PRRC2C	0.17958
1727	NAT16	0.17952
1728	SBSN	0.179487
1729	ZNF345	0.179452
1730	PLD1	0.179441
1731	EFHC1	0.17932
1732	OR5W2	0.179272
1733	PPP6R2	-0.179263
1734	SNX18	-0.179263
1735	PPOX	0.179166
1736	HOXA10	0.179128
1737	TTLL5	-0.179105
1738	TMEM154	-0.179102
1739	CYB5R1	-0.179094
1740	ANKRD20A9P	0.179037
1741	C1orf146	0.17896
1742	GJB7	0.178835
1743	HABP4	0.178826
1744	INHBE	-0.178812
1745	CRB1	0.178771
1746	MPHOSPH6	-0.178735
1747	GTPBP1	-0.178723
1748	ZNF677	0.178684
1749	MYL1	-0.178663
1750	PTGIR	-0.178648
1751	C1D	-0.178593
1752	PCYT2	0.178572
1753	CPSF2	-0.178571
1754	TIFA	-0.178567
1755	CACNA1A	-0.178535
1756	ZPBP	-0.17849
1757	LONP1	-0.178473
1758	PAPOLB	0.178456
1759	RRP1	0.178455
1760	C19orf12	0.178423
1761	TRMT10C	-0.178364
1762	TM2D3	-0.178355
1763	BCL7C	0.178332
1764	ABCA6	-0.178307
1765	KLF8	-0.178238
1766	NUP62CL	0.178181
1767	ZNF461	0.178179
1768	SH2D1B	-0.1781
1769	ANKRD53	0.177988
1770	LRRC47	-0.177924
1771	OSBPL2	0.177866
1772	ALDH3B1	-0.177839
1773	GORAB	0.177834
1774	PAIP2	-0.177818
1775	MAMLD1	0.17775
1776	NR1I3	-0.177723
1777	PPP1R7	-0.17772
1778	HLA-DRB6	0.177705
1779	TRIM62	0.177695
1780	APOBEC2	-0.177684
1781	FAM106A	0.177643
1782	IGLL5	-0.177533
1783	DNAJC9	0.177532
1784	TRPC7	-0.177531
1785	RMND1	-0.177391
1786	NPC1	0.177367
1787	SOX12	-0.17734
1788	SLCO1B1	-0.177327
1789	NMD3	0.177299
1790	ASCL3	-0.177296
1791	EVI5	0.17728
1792	SLC2A6	-0.177267
1793	GAB1	0.177266
1794	NUDT11	-0.177205
1795	FBXO40	0.177156
1796	SLC6A7	0.177145
1797	CCL14	0.177113
1798	IFNA13	-0.177098
1799	IRF1	0.177045
1800	DEXI	0.177002
1801	CPA3	0.176948
1802	SMYD5	0.176945
1803	CSGALNACT2	0.176927
1804	TF	0.176914
1805	NRCAM	-0.176906
1806	COMMD6	0.17689
1807	NAGLU	0.176864
1808	LEPR	-0.176839
1809	SCGB1D2	0.176821
1810	SEMG2	0.176769
1811	GNAI3	-0.17671
1812	VMP1	-0.176693
1813	CYP39A1	0.176685
1814	HIST1H2BG	0.176643
1815	SPAG9	-0.176626
1816	MGAT4D	-0.176564
1817	FGF9	0.176564
1818	ATG14	-0.176489
1819	ATPAF1	0.176458
1820	PPP2R2C	-0.176434
1821	SNF8	0.176306
1822	TTC23L	-0.176285
1823	AVL9	-0.176256
1824	SLC25A29	-0.176245
1825	COPS3	-0.176228
1826	IDO2	0.176222
1827	MAML2	-0.17619
1828	NPAP1	-0.176189
1829	HM13	-0.176184
1830	CDSN	0.176174
1831	INSL5	0.176166
1832	PTP4A2	-0.176105
1833	SGOL2	-0.176096
1834	SH2D6	0.176013
1835	BEND2	0.175998
1836	C2orf50	-0.175976
1837	ATP6V0E2	0.175968
1838	SNX11	-0.175945
1839	DEFB4A	0.175905
1840	43353	-0.175876
1841	CRB3	-0.175859
1842	DUS1L	-0.17581
1843	PAQR5	0.175809
1844	PLD6	-0.175788
1845	APBA3	0.175781
1846	TSNAX	0.175765
1847	SPINT3	-0.175739
1848	PATE4	-0.17573
1849	AKAP11	0.175705
1850	ARHGEF4	-0.175703
1851	RBPMS	0.175684
1852	BCAN	-0.175649
1853	TRPV4	-0.175626
1854	LAMB3	-0.175474
1855	FPR3	-0.175471
1856	FAM50A	-0.175427
1857	ORM2	0.175369
1858	SARS	-0.175361
1859	ADAM32	-0.175324
1860	PLXNC1	0.175322
1861	KDM4D	0.175321
1862	CCDC108	0.175305
1863	DNAH7	0.17526
1864	NDRG2	0.175246
1865	AMTN	0.17522
1866	ZNRF2	0.175151
1867	AGA	-0.175137
1868	PDE4D	0.175094
1869	NOG	-0.175068
1870	FAM184B	-0.175033
1871	BAGE4	-0.175031
1872	ANGPTL4	0.175009
1873	SNIP1	-0.174974
1874	AP1S2	0.174973
1875	C20orf202	0.174972
1876	PPARD	-0.174932
1877	RPS8	-0.174871
1878	FBP1	0.174849
1879	LCORL	0.174818
1880	IPO9	-0.174814
1881	TEPP	0.174791
1882	PTPN12	-0.17471
1883	FAM106CP	0.174668
1884	RLN1	0.174663
1885	HIST1H2AD	-0.174647
1886	MYBPC2	-0.174611
1887	LIG1	-0.174608
1888	MAGEH1	-0.174599
1889	PSMA6	-0.174588
1890	RNF32	0.174508
1891	BACH1	0.174466
1892	CYP1A2	0.174462
1893	PREX2	0.174353
1894	DAPK2	-0.174344
1895	CASR	-0.174322
1896	ANKRD10	0.174321
1897	FURIN	0.174303
1898	KCTD5	-0.174259
1899	SCAMP1	0.174242
1900	KAT2A	0.174225
1901	SRRM2	-0.174179
1902	ARHGEF15	0.174148
1903	LRRTM4	-0.174128
1904	PLTP	-0.1741
1905	FOXD4L4	-0.174058
1906	PIGV	-0.17405
1907	KIAA1958	-0.174023
1908	TM7SF3	-0.174012
1909	NANOS1	-0.173987
1910	STK11	-0.173976
1911	MRAP	0.173958
1912	DENND4A	-0.173949
1913	CCDC63	-0.173916
1914	HSH2D	-0.173914
1915	RTF1	-0.17383
1916	SLC46A1	0.173812
1917	GRIP2	-0.173797
1918	PIK3C2B	0.173765
1919	MTBP	0.173733
1920	UBA5	0.173678
1921	HES2	-0.173645
1922	CLK2	-0.173618
1923	CDK17	0.173593
1924	HBG2	-0.173587
1925	TXNDC9	0.173542
1926	TRAK1	0.173473
1927	RGS16	0.173466
1928	TMPRSS3	0.17346
1929	TMEM164	0.173456
1930	LY6G6C	-0.17341
1931	SERPIND1	-0.173373
1932	KLF15	-0.173301
1933	SIAE	0.173223
1934	SPACA5	0.173186
1935	SPACA5B	0.173186
1936	CCDC132	-0.173178
1937	PANK3	-0.173092
1938	ECM2	0.173084
1939	IL17C	-0.173084
1940	SKAP2	0.173045
1941	PRMT2	-0.172927
1942	ACTR3BP2	0.172904
1943	ACTR3BP5	0.172904
1944	CCDC115	0.172897
1945	CLEC4A	0.172859
1946	UPK1A	0.172841
1947	ENC1	0.17275
1948	SRRM1	-0.172721
1949	PCP4	0.172664
1950	TRIB2	-0.172622
1951	CILP	0.172592
1952	SHISA5	0.172587
1953	PF4V1	-0.172536
1954	FZD2	-0.172474
1955	RESP18	-0.17247
1956	PACSIN1	0.172444
1957	MSI1	-0.172412
1958	DUSP8	0.172412
1959	CYP4B1	0.172352
1960	VPS33A	0.172252
1961	SLC45A3	-0.17223
1962	ZNF280A	0.172176
1963	INSM1	-0.172173
1964	ABHD5	-0.172164
1965	TSSC1	0.172156
1966	PTMS	-0.172127
1967	TFF1	-0.172119
1968	HMX1	-0.172081
1969	PTGER3	-0.172073
1970	LPIN3	0.172017
1971	SUSD3	0.171972
1972	PTER	0.171922
1973	DSG1	0.171914
1974	MUC2	-0.171902
1975	TMEM244	-0.171883
1976	FBXO15	-0.171859
1977	HINT2	-0.171821
1978	MYO19	-0.171803
1979	OR51E2	-0.171786
1980	ENOX2	0.171636
1981	IFNA7	0.171608
1982	IGF2BP2	0.171575
1983	CABLES1	-0.17156
1984	SIPA1	-0.171499
1985	EP300	0.171481
1986	DEDD	0.171459
1987	BTN3A1	0.171452
1988	WSCD1	0.171436
1989	LRRIQ1	0.17142
1990	MAGOH	-0.171389
1991	MTHFD1L	0.171371
1992	DMRTA2	-0.171352
1993	QARS	-0.17126
1994	PRPF3	-0.171255
1995	AIFM2	0.171253
1996	MAPRE1	0.171188
1997	CFAP54	0.171177
1998	SNRPG	-0.171082
1999	DCTN3	-0.171073
[truncated: 15,098 more rows]

## Sheet: CRISPR
RANK	GENE	Absolute Correlation
1	S100Z	0.340209
2	PURB	0.333865
3	SOX4	0.328902
4	CBWD5	0.327705
5	GCSH	0.324365
6	OAZ1	0.324114
7	ZNF286B	0.322939
8	COLEC11	0.321589
9	HS3ST3B1	0.31513
10	RWDD4	0.313911
11	MAP2	0.313297
12	REXO4	0.310991
13	MOB1A	0.309466
14	TALDO1	0.309056
15	YTHDC2	0.30786
16	C2orf68	0.306089
17	MAP9	0.304862
18	KRT71	-0.302592
19	ZFYVE1	0.301373
20	SGSH	0.30049
21	MN1	0.3001
22	HOXD11	0.300057
23	TAS2R50	0.299623
24	LYPLA1	0.299279
25	CLIP4	0.29902
26	VIMP	0.29786
27	CNRIP1	0.297576
28	PARK2	-0.297252
29	DUOX1	0.297241
30	ZNF519	0.29644
31	YIPF7	0.295415
32	POU3F1	0.29467
33	CENPH	0.293337
34	CACNA2D3	0.292773
35	TLCD1	0.290823
36	UQCRQ	0.289635
37	ADAMTS12	-0.28862
38	GART	0.288198
39	AIG1	0.287671
40	CYP2R1	0.287043
41	URGCP-MRPS24	0.286903
42	SLC18A1	0.286494
43	WDR91	0.284449
44	BAD	0.284239
45	TRIB2	0.283806
46	CD69	0.282809
47	CASC3	0.282755
48	FPGS	0.281447
49	DMTN	-0.279107
50	PPP1R35	0.278478
51	DLEU7	-0.275791
52	PLEKHN1	-0.275613
53	THUMPD2	0.274812
54	PPIH	0.274395
55	ZNF117	0.274386
56	SHMT2	0.274343
57	CDHR3	-0.273964
58	CEP162	0.273719
59	VKORC1	0.273248
60	ZNF732	0.272921
61	OARD1	0.272676
62	KLRG2	0.272628
63	SMARCD2	0.2725
64	ADAMTS15	0.272416
65	OR2G2	-0.271807
66	OASL	0.271779
67	HSBP1L1	0.271536
68	PPIG	0.271129
69	UQCRB	0.270655
70	AP4E1	0.269795
71	TCAIM	-0.269654
72	HIST1H2AB	0.268057
73	C16orf59	0.267721
74	MTAP	0.2677
75	FHIT	0.267628
76	B2M	0.267476
77	MSH3	0.266651
78	IER5	0.266423
79	RABEP2	0.266101
80	FSIP1	0.266062
81	COX17	0.266059
82	FRA10AC1	0.265772
83	DPYSL2	0.265499
84	CEP57L1	0.265445
85	IL17A	-0.265042
86	SYNJ2BP	0.265031
87	MACC1	0.264757
88	PLEKHH2	0.264716
89	ISCA1	0.264129
90	EDEM1	0.264082
91	DBF4B	0.263841
92	WNT2	0.263816
93	SEL1L3	0.263779
94	KCNQ5	0.263561
95	MTMR9	0.263525
96	CMTM4	0.263446
97	GULP1	0.263305
98	PCP4L1	-0.262843
99	SEC61B	0.262795
100	LRRC72	0.262788
101	ANKMY2	0.262652
102	HSPB7	-0.26262
103	CEP290	0.26255
104	FAM167B	0.262314
105	RHOBTB3	0.262138
106	BID	0.262012
107	FAM200B	0.261732
108	GIPC1	0.261718
109	NUDT16L1	0.261615
110	LECT1	-0.261493
111	SERP2	-0.261417
112	HIST1H4B	0.261364
113	MTMR6	0.261321
114	C9orf135	0.260962
115	MKI67	0.260654
116	PSMC3IP	0.260613
117	ISM1	0.259969
118	FCHO1	0.259882
119	ZNF454	-0.259544
120	GPSM3	-0.259345
121	QSER1	-0.257611
122	CEP95	0.25751
123	SLFN14	0.25744
124	STRC	0.257404
125	UTP23	0.257174
126	C17orf104	0.257011
127	SPARC	-0.256913
128	MLNR	-0.25689
129	CLPSL1	0.256797
130	EQTN	0.256695
131	PRDM7	-0.256247
132	INSM1	0.256189
133	PALM	0.256094
134	KIAA1024	0.256085
135	TAS2R30	0.255452
136	TTLL1	0.255295
137	FTL	0.255103
138	GPX8	0.254913
139	COX7A1	0.254507
140	EFHD1	-0.25424
141	UBE3A	0.254089
142	ZDHHC2	0.254055
143	ZNF737	0.25405
144	C1orf110	0.253822
145	EIF4A3	-0.253529
146	CCDC177	0.253461
147	PIK3AP1	0.253441
148	ILDR1	-0.253331
149	PDXDC1	0.253275
150	TFAP2D	-0.252921
151	SOX7	0.252825
152	FIBIN	0.252745
153	MEX3D	0.252274
154	PDSS1	0.252181
155	ABHD17C	0.252128
156	ZMAT2	0.251753
157	FBXW5	0.251649
158	DNAJC27	0.251386
159	SERTAD4	0.251371
160	RLF	0.250672
161	EPHA2	0.250546
162	HAND1	0.250369
163	HSPBP1	0.250272
164	CRYZ	0.250143
165	IL33	0.25001
166	AVEN	0.250008
167	SH3BP1	0.249917
168	BIK	0.249859
169	FN1	0.249775
170	PLEKHD1	0.249675
171	GFPT1	0.24933
172	KRT84	-0.249028
173	CNNM3	0.248077
174	KRTAP6-1	-0.247848
175	MAP1S	0.247688
176	SHC2	0.247444
177	TMEM243	0.247396
178	WTIP	0.247317
179	NAA30	0.247233
180	CRMP1	0.247005
181	PDE6C	-0.246967
182	MT1M	0.246855
183	FAM175A	0.246837
184	CDADC1	0.246763
185	FAM169A	0.246763
186	NDUFB10	0.246045
187	PAICS	0.245955
188	N4BP2	0.245855
189	IFIT5	0.245814
190	C6orf62	0.245785
191	TMC1	0.245784
192	NIP7	0.245039
193	DNAJB1	0.244839
194	PRAP1	-0.244809
195	TESPA1	-0.244648
196	GCAT	0.244507
197	CEP164	0.244393
198	DOCK4	0.244271
199	ZNF211	0.244154
200	SPAST	0.2441
201	SLC25A32	0.244062
202	OR2B3	-0.243998
203	NEDD4	0.243923
204	KIF3A	0.243852
205	ZNF385B	0.243736
206	ZNF10	0.243373
207	MT1X	0.243207
208	BSG	0.243171
209	TMEM55A	0.243147
210	PRRT2	0.242915
211	UBE2W	0.242676
212	ZNF587B	0.242528
213	PRDM5	-0.242185
214	KPNA1	0.241966
215	SUCNR1	0.241927
216	UGT3A1	0.24174
217	STK36	0.241571
218	SLC9A2	-0.241444
219	CTSL	0.241405
220	MPP4	0.241222
221	OR10A6	0.241163
222	ELMOD1	0.240919
223	AGAP3	0.240858
224	THAP10	0.240571
225	TINAG	-0.240316
226	FOXL2NB	0.240134
227	PTPRM	0.240098
228	PPM1E	-0.240059
229	OR1S1	0.239986
230	SNX13	0.239929
231	IL18	0.23986
232	MRPL44	0.239728
233	IFT57	0.239669
234	PPID	0.239543
235	PTF1A	0.239407
236	C10orf62	-0.23928
237	ADARB2	-0.23926
238	ARAP2	0.238758
239	RASGRF1	0.238693
240	BCL2A1	0.23842
241	CCDC107	0.238395
242	TBC1D10B	0.238391
243	RAPGEF5	0.238374
244	PTPDC1	-0.23837
245	NANOS1	0.238235
246	PLEKHG7	0.238189
247	GLB1L3	0.238031
248	MLH3	0.237951
249	PLEKHJ1	0.237831
250	TMEM135	0.237751
251	ATIC	0.237487
252	LIAS	0.237449
253	TTC13	0.237371
254	GABPB1	0.23729
255	CLHC1	0.237254
256	TRAM1	0.236966
257	HIBADH	0.236905
258	MOCOS	0.236732
259	NFU1	0.236411
260	C15orf56	0.236322
261	M1AP	0.23626
262	WIPF1	-0.236136
263	PKD2	0.236132
264	RELL2	0.236092
265	TNFAIP8L3	0.235967
266	DNAJC2	0.235847
267	LBH	0.23576
268	PDE3A	0.235335
269	TUBA1A	-0.235322
270	OR52N5	-0.235295
271	NAT8L	0.235285
272	MRPS9	0.234737
273	ACSS2	0.234612
274	FAM124B	0.234542
275	WNK4	0.234478
276	TMEM158	0.23446
277	RNF130	0.234379
278	COLCA2	0.23434
279	MUC1	0.233959
280	PPP3R1	0.233954
281	ANP32E	0.23377
282	PPP1R27	0.233675
283	HMHA1	0.233614
284	NEK7	0.233563
285	CDK20	0.233336
286	ERAL1	0.233287
287	SCRT1	0.233212
288	APOC3	0.23316
289	CLPSL2	-0.233071
290	TMEM170A	-0.233069
291	SERPINA10	0.233048
292	BANK1	0.233005
293	MCEE	0.233
294	BCAS1	-0.232923
295	IRGQ	0.232634
296	GGA1	0.232627
297	CCDC24	0.232591
298	NAA50	-0.232496
299	CYP7A1	0.232426
300	RPL3	-0.232302
301	AHR	0.232228
302	CRELD1	-0.232211
303	UQCRC1	0.232193
304	DSC2	0.231977
305	MORF4L1	0.23184
306	ZNF716	0.231612
307	GYS2	-0.231493
308	DPYS	0.231383
309	TOM1L1	0.231322
310	SUB1	0.23128
311	ADRB3	-0.231178
312	MUC17	0.231065
313	EVC	0.230869
314	DISP1	-0.230849
315	COX20	0.230409
316	FBXO6	-0.230253
317	VWCE	0.230218
318	AKR1C3	-0.230194
319	PPFIA2	0.230062
320	FOXM1	-0.229935
321	SEC24A	0.229803
322	SERPINB6	0.229659
323	DPP8	0.229635
324	PRR14	0.229572
325	REM2	0.229431
326	ZMPSTE24	0.229351
327	UQCRC2	0.229212
328	ADAMTS4	0.228821
329	ATG2B	0.228817
330	MVB12A	0.228679
331	TCTN1	-0.22862
332	MRPL38	0.228576
333	METTL11B	0.228526
334	ZNF385D	0.228467
335	TNKS1BP1	0.228461
336	KRT6B	-0.22826
337	OR2B2	0.228241
338	GPR146	-0.228237
339	HMGN3	-0.228204
340	CCDC178	0.228159
341	FARSB	0.228153
342	PRPS1L1	0.228099
343	SDF2	0.22785
344	CDKN3	0.227844
345	ACTRT3	0.227842
346	CALML5	0.227599
347	SCAPER	0.22752
348	GABRA6	0.227281
349	CST9	-0.227084
350	RNF32	0.227055
351	MRPS28	0.226841
352	HOXB2	0.226777
353	ATP6V0D2	0.226746
354	CRTC3	0.22673
355	MRPS7	0.22672
356	FDX1	0.226648
357	ZBTB16	0.22663
358	PNPLA8	0.226412
359	FGL1	0.226408
360	GRID2IP	-0.226291
361	SSBP4	0.226287
362	AMDHD2	0.226234
363	ST14	-0.226186
364	OR11H4	0.226115
365	FUT7	0.225792
366	SLC25A51	0.225703
367	SULT1E1	0.225663
368	ITGA10	0.225653
369	GHDC	-0.225573
370	TAF15	0.225562
371	PRRC2C	0.225371
372	SCOC	-0.225306
373	EXOC6	0.225055
374	DPH3	0.224693
375	FAM96A	0.224661
376	KLHL31	0.224624
377	PML	0.224622
378	TRIM47	0.224366
379	ASGR1	0.224354
380	ZNF302	0.224132
381	CRYM	0.223863
382	PAFAH1B3	-0.223686
383	STK35	0.223671
384	RYR1	-0.223591
385	ZPBP	0.2235
386	OCIAD2	0.223319
387	LGALS2	0.223073
388	STX3	0.222967
389	IQCF5	-0.222838
390	RECK	0.222794
391	TRIM2	0.222784
392	C5orf51	0.222546
393	CASP6	0.222509
394	FAM169B	0.222486
395	PSD	-0.222476
396	EXOSC4	0.22243
397	RHBDL3	0.222375
398	PLA2G7	-0.22233
399	GADD45GIP1	0.222252
400	CNTNAP3	0.222117
401	GPLD1	0.222071
402	ASNSD1	0.222067
403	TBX4	0.221856
404	GLRX5	0.221843
405	KCNG1	-0.221835
406	TATDN1	0.221803
407	RRAGD	-0.221733
408	KRTAP12-4	-0.221681
409	OTX2	0.221559
410	TMEM40	-0.22141
411	C6orf52	0.221403
412	ICT1	0.221236
413	DGCR6L	0.221198
414	PPP2R3C	0.221127
415	FXN	0.221069
416	BPI	0.221059
417	GABRG1	0.221049
418	TXNIP	0.22104
419	EFS	-0.220834
420	TSPAN12	0.220779
421	HOXD8	0.220776
422	ZNF181	0.220756
423	IGFBP1	0.220675
424	MT1B	0.220288
425	BCO1	0.220159
426	CDC42EP4	0.220099
427	EIF3J	0.220094
428	PDZD8	0.220077
429	NCF4	0.220076
430	GYPB	0.220045
431	DYNC1I1	0.219968
432	TSKS	0.219848
433	TMEM139	0.219841
434	COL5A2	0.219749
435	HLA-DMA	0.219618
436	MTA3	0.219589
437	IRF5	0.219541
438	KIAA1033	0.219299
439	TIMM10B	0.219293
440	NDUFA4	0.21925
441	ADCY8	-0.219162
442	FAM220A	0.219138
443	PARP16	0.219073
444	LDLRAD3	0.218919
445	TOLLIP	-0.218758
446	MYNN	0.218475
447	TMOD2	0.218167
448	D2HGDH	-0.218124
449	KRT18	-0.218103
450	PEAK1	0.218071
451	LHX6	0.218023
452	SLC7A1	0.218004
453	AGAP1	0.217856
454	HDAC11	0.217825
455	OPA3	0.217675
456	RTN2	0.217629
457	KLK7	-0.217471
458	DNAJB12	0.217355
459	C4BPB	0.217242
460	PDXP	0.217163
461	SLC8A1	0.2171
462	MAP2K1	0.217005
463	YEATS4	0.21686
464	HPCAL1	0.216793
465	ENAH	-0.21678
466	ZNF746	0.216745
467	CAPN12	0.216736
468	SGMS2	0.216698
469	SLC5A2	0.216661
470	AXIN2	0.216592
471	FASTKD3	0.216399
472	SPAG16	0.216234
473	IRF2BP1	0.216124
474	PHACTR2	-0.216031
475	SLC16A9	-0.215897
476	GLRX2	0.215896
477	BDKRB1	0.21573
478	HIST2H2AC	0.215565
479	SHISA3	0.215509
480	GDAP1	0.215491
481	NFKBIZ	0.215452
482	FAM19A1	0.215412
483	FAM111A	0.21532
484	MLLT1	0.215277
485	GGCX	0.21524
486	TSLP	0.215186
487	ABHD17A	0.215135
488	SEPN1	0.215117
489	RDH14	0.215094
490	PLD6	0.21505
491	NIPA1	0.214997
492	TAS2R46	0.21498
493	IQGAP3	0.214934
494	CEP120	0.214902
495	U2AF1	-0.214674
496	IFNAR2	0.21459
497	WFIKKN1	0.214533
498	KIAA1279	0.214497
499	C14orf39	0.214229
500	SLC18B1	0.214204
501	OLFM3	0.214141
502	SHC3	0.214101
503	MT2A	0.214041
504	HERC1	0.214033
505	CYGB	0.213866
506	NKX3-1	0.213797
507	HIST1H2BK	0.213726
508	EMB	0.213705
509	FAM64A	0.213631
510	PLXNB2	0.213476
511	MDGA1	-0.213385
512	ARL6IP6	0.21338
513	DET1	0.213325
514	AFF3	0.213313
515	RDH5	0.213297
516	ACAA1	0.213277
517	KANK3	0.21311
518	GPR114	-0.213094
519	DDR2	-0.213038
520	GUCY1A2	-0.212971
521	CEP76	0.21295
522	ADRB1	-0.212889
523	EXT1	-0.21282
524	OSER1	0.212791
525	BCS1L	0.212763
526	BZW2	0.212726
527	ATP6V1G3	0.212718
528	CCDC91	0.212625
529	RARG	-0.212531
530	ASB15	0.212477
531	MKX	0.212427
532	UBXN1	0.212369
533	DCXR	0.212308
534	CCDC42	0.212285
535	NSUN6	0.212217
536	TCF7L1	0.212184
537	BPHL	-0.212055
538	SLX1A	0.21197
539	PUM1	0.211816
540	SLIRP	0.211812
541	R3HDM1	0.211615
542	MYO9B	0.211605
543	PIGG	0.211602
544	GLTPD2	-0.211578
545	UBE2E3	0.211365
546	C1GALT1	0.211357
547	TRIM55	-0.211317
548	GCC2	0.211307
549	MSLN	0.211213
550	LRPPRC	0.211167
551	COX4I1	0.21107
552	BOLA3	0.210994
553	IL12RB2	0.210909
554	FAM110C	0.210787
555	C11orf58	0.210649
556	MARCH10	0.210631
557	SDC2	0.210631
558	YME1L1	0.210588
559	CD200	0.210531
560	MSH6	0.210491
561	DUSP1	0.210403
562	GPR133	-0.21037
563	ACVRL1	-0.210122
564	STAP1	0.210085
565	G6PC2	0.210053
566	SLFN12L	0.209881
567	SMPDL3B	-0.209707
568	FGB	0.209656
569	HIST1H1C	0.209552
570	ODF2	-0.209444
571	TYSND1	-0.209357
572	HYAL2	0.209325
573	ATP6V1D	0.209322
574	C5orf46	0.209296
575	MMRN2	-0.209272
576	GATA5	0.209265
577	PSKH2	-0.209232
578	COA5	0.209186
579	FGF7	0.209119
580	ASB1	0.209032
581	CMTM3	0.20883
582	IQCB1	0.208725
583	RCN1	0.208649
584	OR2AT4	0.208498
585	FABP2	0.208485
586	NOL3	0.208472
587	LEMD2	-0.208452
588	SUZ12	0.208415
589	PMP2	0.208384
590	CLTA	0.208368
591	ABI3	-0.208361
592	APITD1-CORT	-0.208341
593	B4GALT5	0.208336
594	ERVV-1	0.208332
595	MROH9	0.208311
596	ACN9	0.208268
597	KIF2A	0.208256
598	WHAMM	0.208245
599	CAMK1D	0.208064
600	TNFRSF6B	0.20805
601	ARHGAP11B	0.208016
602	GMNC	0.207953
603	C9orf57	0.207875
604	CXCL14	-0.207872
605	P2RX5	0.207855
606	KNDC1	0.207846
607	FYCO1	-0.207811
608	PDZRN4	0.207721
609	ABTB2	0.20765
610	FAM136A	0.20758
611	JAK3	0.207332
612	HIATL1	0.207207
613	IL17B	-0.207127
614	RALGAPB	0.207064
615	SPRY2	0.20706
616	C1orf137	0.206971
617	UBA6	0.206888
618	THNSL1	0.206752
619	AGL	-0.206728
620	ZNF486	0.206679
621	GATAD1	0.206655
622	CAPN7	0.20663
623	ITGB7	-0.206499
624	CYLC2	0.206266
625	FSTL5	0.206189
626	MATN4	0.206176
627	TAF8	0.206169
628	CCPG1	0.206134
629	ECI2	0.206049
630	PPM1M	-0.205986
631	OCLM	0.205646
632	OR51B4	-0.205534
633	FAM171B	0.205336
634	RAB12	0.205233
635	LY96	0.205213
636	FAM177B	0.205144
637	TMED8	-0.205086
638	MOV10	0.205045
639	CCBL1	-0.205001
640	TTN	0.204865
641	EPO	-0.204851
642	OR4C16	0.204758
643	FBXO18	0.204686
644	TAS2R38	0.204675
645	LRRD1	0.204663
646	CASC4	0.204592
647	PELI1	0.204505
648	PHLDA3	0.204473
649	ANKRD10	0.204222
650	CDAN1	0.204215
651	PBOV1	0.204172
652	PSMB1	-0.204127
653	COQ4	0.204091
654	C2orf76	0.204048
655	MRPL28	0.203984
656	ZWINT	0.203982
657	NAT1	0.203974
658	C8G	-0.203859
659	C2CD3	0.203846
660	ZNF513	0.203828
661	ZRANB2	0.203777
662	PREPL	0.203672
663	ZNF358	0.203672
664	YBEY	0.203661
665	GLIPR1L2	-0.20362
666	SEMA4F	0.203601
667	GSK3B	0.203545
668	TRUB2	0.203515
669	LPAR5	-0.203338
670	ZPLD1	0.203176
671	PQLC3	0.20309
672	RNF19A	0.203003
673	ARPP21	-0.202835
674	OR10AG1	0.20283
675	OR2Z1	-0.202765
676	SYNDIG1L	-0.202748
677	RNF207	0.202686
678	HARS2	0.202573
679	GAP43	0.202522
680	SLC6A17	-0.202513
681	RABL6	0.202494
682	SDHD	0.202382
683	LRRC39	0.202338
684	FAM179B	0.202253
685	CTDSPL2	0.202246
686	POU3F2	0.202206
687	ZNF670	0.20218
688	FAM219A	0.202009
689	ABCG4	-0.201979
690	IFRD1	0.201974
691	ORAI3	0.20194
692	SSNA1	0.201924
693	RGPD1	0.201866
694	ZNF92	0.201776
695	CIDEC	-0.201674
696	CHSY1	0.201564
697	UNC79	-0.201518
698	SH3TC2	-0.201502
699	FRS2	-0.201424
700	THAP5	0.201411
701	MT1HL1	0.201407
702	NTRK1	-0.201386
703	ARRB1	-0.201368
704	HAS3	-0.201166
705	SAG	0.201144
706	FBXO31	0.201006
707	TRPV3	-0.200987
708	CCDC53	0.200966
709	NELL2	-0.200963
710	SLC17A7	0.200934
711	AP3B2	0.200826
712	IHH	-0.200805
713	ADIG	0.200721
714	SLC30A10	0.200699
715	MRPS12	0.200651
716	MITF	0.200498
717	GPALPP1	0.200378
718	NLRP11	0.200355
719	KCNH5	0.200232
720	IMPG2	0.200101
721	OR2M5	-0.199938
722	MYADM	-0.199905
723	ATP5S	0.199899
724	POR	0.199872
725	SYT1	-0.19985
726	CASQ2	0.199848
727	CDC25B	-0.199752
728	MBD3L5	0.199693
729	SOWAHA	0.19966
730	MPP7	0.199622
731	ISCA2	0.199619
732	DTWD1	0.199579
733	L3MBTL1	0.199563
734	PTK6	0.199523
735	ALB	0.199406
736	SDHB	0.19937
737	NR3C1	0.199281
738	PROCR	0.19927
739	MRPS22	0.199242
740	UMPS	0.199224
741	PAFAH1B2	0.199167
742	PCDHGB7	0.199155
743	DTX3L	-0.199082
744	FGFBP1	-0.19908
745	MRPL43	0.199075
746	COX5A	0.19907
747	TUBA3E	-0.199036
748	TFF2	0.199024
749	CINP	0.198997
750	RPP30	0.198868
751	P4HTM	0.198701
752	PJA2	0.198591
753	WDFY3	0.198588
754	SOCS7	0.198475
755	GNPDA2	0.198465
756	SP7	-0.19836
757	GJC2	-0.198307
758	TDO2	0.198292
759	MRC1	-0.198218
760	PNLIPRP1	-0.198166
761	ZNF688	0.198132
762	BPGM	0.198132
763	MELK	0.198103
764	YIPF4	0.198066
765	APITD1	-0.197942
766	PSMF1	0.197942
767	ATP8A2	0.197896
768	NR2F6	0.197892
769	TROVE2	0.197774
770	BDH2	-0.197744
771	MMP21	-0.197717
772	ZC3H15	0.197683
773	CHODL	-0.197671
774	CEP78	0.197477
775	OR2AP1	-0.197457
776	C10orf82	-0.197441
777	ELP5	0.197384
778	UBXN2A	0.197306
779	ARG1	0.197244
780	AK2	0.197201
781	TBX2	0.197181
782	GOT1L1	-0.197161
783	TINF2	0.197037
784	ATRAID	0.196829
785	TCTE3	0.196808
786	TMEM68	0.196768
787	POLE	-0.196752
788	TAGAP	0.196744
789	DDX19B	-0.196644
790	ZNF219	0.196643
791	CREG1	0.196553
792	FAM118A	-0.196551
793	PRMT9	0.196469
794	GPR176	0.196458
795	DICER1	0.196369
796	RPUSD2	0.196264
797	AVPR1B	-0.196263
798	GABRA1	0.196163
799	OR6C2	-0.19612
800	SPCS3	0.196095
801	PLD4	-0.196002
802	LOXL1	0.195932
803	ZNF676	0.195886
804	PACSIN2	0.195882
805	PAX6	0.19587
806	STMN2	-0.195869
807	STRA13	0.195811
808	LGALSL	0.19563
809	LPHN2	0.195596
810	KCTD12	0.195574
811	LAYN	0.195538
812	MCM7	-0.195527
813	BCL2L10	-0.195479
814	ADCY1	0.195274
815	C11orf45	0.195204
816	RCN2	0.195147
817	HAO1	0.195119
818	SUCLA2	0.195065
819	BPTF	0.195022
820	STMN4	0.194963
821	FCRL1	-0.194954
822	MED15	0.194884
823	GNAO1	0.194879
824	BHLHE41	0.194868
825	LZTS1	0.19471
826	C11orf30	0.194704
827	RWDD1	0.194625
828	NKAIN4	-0.194605
829	KRTAP12-3	-0.194574
830	KCNJ14	0.194492
831	TMEM214	0.194486
832	ALG2	0.194443
833	ZAR1L	0.194433
834	CTSK	0.194424
835	GP1BB	0.194397
836	RBM20	0.194375
837	COL11A2	-0.194255
838	PTCRA	-0.194214
839	AADAT	0.194087
840	SMARCB1	0.194049
841	BHMT	0.194033
842	KCNB1	-0.194009
843	ADAMTS9	0.194006
844	AMZ1	-0.193975
845	FGL2	0.193908
846	OR5AS1	0.193893
847	LRP1B	0.193859
848	POLR2D	0.19374
849	DCPS	0.193738
850	CCDC148	0.193542
851	FBXO30	0.193535
852	REEP4	0.193494
853	FAM196B	-0.193451
854	TSHZ2	-0.193436
855	METTL7A	-0.193392
856	LRRC47	-0.193308
857	POLR3A	-0.193262
858	LACC1	0.193253
859	NFIA	-0.193187
860	RGS16	-0.193169
861	SUCLG1	0.193084
862	MMP15	-0.19306
863	RPL9	0.192999
864	DNMT3A	-0.19295
865	RNF7	0.192948
866	MTRNR2L5	0.192928
867	PCDH20	0.192852
868	HTN1	0.192827
869	CDH15	0.192804
870	TPST2	-0.192801
871	ACADL	0.192799
872	CNTNAP3B	0.192779
873	TAC4	-0.192739
874	E4F1	0.192684
875	CUEDC2	0.192655
876	LRRC70	0.192648
877	HIST1H4E	0.19262
878	CLN6	0.192592
879	SMEK2	0.192531
880	CLDN15	0.192496
881	RNASEH1	0.192342
882	ANGPT4	-0.192308
883	B3GNT8	-0.19217
884	STK4	0.192129
885	CCT3	-0.192127
886	ZBTB37	0.191894
887	FOXRED2	0.191881
888	SDC3	0.191866
889	NUTF2	-0.191829
890	CDKN2B	-0.191825
891	TMEM50B	0.191812
892	MNAT1	0.191791
893	SRRD	0.191766
894	MCC	-0.191715
895	SORCS1	0.191674
896	SLC4A3	0.191662
897	MAGI3	0.19151
898	IPO4	0.191476
899	ANKRD34A	0.191457
900	MTFR2	0.191453
901	ARHGAP32	0.191429
902	PPP1R26	0.19137
903	FOXO3	-0.191349
904	ANKRD52	0.19132
905	ADCY7	-0.191312
906	MUS81	0.191309
907	HSPA8	0.191288
908	WDR81	0.191145
909	RINL	-0.191068
910	TAC1	0.191015
911	POLR2F	-0.191001
912	NCCRP1	-0.190984
913	ZNF677	0.190961
914	PRELP	-0.190929
915	CCDC86	0.190926
916	ZBED8	0.190799
917	TIGD4	0.190756
918	ADAM22	0.190753
919	CD3E	0.190725
920	UAP1L1	0.190671
921	KAZN	-0.190626
922	RASA1	0.190563
923	HOXB8	0.190558
924	PGBD4	0.19054
925	ATXN7L3B	0.190537
926	CRTAC1	0.190527
927	43347	0.1905
928	ZNF627	-0.190421
929	MIOX	0.190411
930	MGARP	0.19016
931	ARSG	-0.190114
932	MAEL	0.190046
933	TIMMDC1	0.190027
934	SPG20	0.189977
935	SNRPA	0.189964
936	CHCHD6	-0.189881
937	MS4A5	0.189818
938	SH3BGR	-0.189803
939	MRAP2	0.189767
940	OTOP1	0.189715
941	POLE4	0.189698
942	PGM1	0.189574
943	CCDC68	0.189521
944	BOLA2	0.189511
945	CECR1	0.189438
946	ZP3	0.18939
947	ZMIZ1	0.189376
948	HOXC5	0.189315
949	ERG	-0.189291
950	PET112	0.189275
951	SUMO4	0.189252
952	KRT2	-0.189244
953	LYPD6B	0.189209
954	PSMB4	-0.189208
955	HIST1H4F	0.189171
956	VSNL1	0.189169
957	TLN1	-0.189168
958	TAC3	-0.188946
959	ECE1	0.188895
960	CEBPD	0.188885
961	ZNF681	0.188878
962	AFM	0.188773
963	UGT1A9	0.188761
964	ZNF93	0.188679
965	KRIT1	0.188654
966	MOBP	0.18865
967	OSCP1	0.188566
968	MANBA	0.188554
969	LGALS9B	-0.18855
970	USP13	0.188541
971	DIP2C	0.188541
972	LEF1	0.188488
973	KRTAP26-1	-0.188221
974	XRCC5	0.188133
975	SFTPD	-0.188124
976	CAST	0.188093
977	SLC39A11	-0.18809
978	ZNF281	0.188088
979	C17orf102	0.188012
980	SRP72	0.187989
981	NDUFS3	0.187976
982	EIF6	0.187976
983	SH3GLB1	0.187959
984	CPEB3	-0.187919
985	PXMP4	0.18777
986	NDUFA6	0.187714
987	SLAMF9	0.187666
988	RAB1A	0.187657
989	SMARCE1	0.18763
990	TMEM209	0.187582
991	C9orf69	-0.187563
992	MNS1	0.187376
993	PPIE	-0.187363
994	PCNP	0.187359
995	CORO2A	-0.187357
996	SH2D4B	-0.187348
997	ZNF500	0.18732
998	LSM11	0.187265
999	HLA-DPA1	0.187242
1000	ULK3	0.18721
1001	RAB2B	0.187193
1002	IL9	-0.187162
1003	TSPAN5	0.187159
1004	CCDC15	0.18706
1005	SSUH2	0.187037
1006	ANAPC2	-0.187035
1007	TBX5	0.187003
1008	UGT3A2	0.186987
1009	CLDN14	-0.186912
1010	C3orf33	0.186891
1011	EPC2	0.186789
1012	FAM3B	-0.186653
1013	FXYD6	-0.18664
1014	SLC9A1	-0.186604
1015	MPC2	0.186579
1016	THAP9	0.186548
1017	RAD51AP2	0.186535
1018	DZIP1L	-0.186448
1019	ERCC4	0.186441
1020	DNAJA4	0.186426
1021	PEX11B	0.186399
1022	POLR3B	-0.186303
1023	RFX4	0.186237
1024	GPRC6A	0.186174
1025	NIN	0.186082
1026	NAP1L1	0.186046
1027	C1orf109	0.186043
1028	CALY	-0.186013
1029	KRT80	0.185815
1030	HKDC1	-0.185789
1031	CH25H	-0.18577
1032	UROS	0.185763
1033	UTP14C	-0.185723
1034	PSMA1	-0.18571
1035	RAB28	0.185696
1036	KLRF2	0.185586
1037	OCSTAMP	-0.185582
1038	RASSF5	0.18558
1039	SMIM3	-0.185503
1040	KRTAP20-3	-0.1855
1041	KTI12	0.185483
1042	OR11H6	0.185368
1043	MXD1	0.185336
1044	GPR4	0.185326
1045	FRMD4A	0.185311
1046	OR5C1	-0.185301
1047	PHF19	0.185166
1048	MTMR10	0.184994
1049	PLSCR4	-0.184992
1050	RPS17	-0.184986
1051	SMLR1	-0.184977
1052	B3GALNT2	0.184977
1053	KNSTRN	0.184971
1054	KCNAB3	0.184939
1055	C15orf41	0.184875
1056	GMIP	0.184851
1057	MSRB1	0.184836
1058	XPO4	0.184793
1059	SGCG	0.184671
1060	C21orf2	0.184656
1061	SLC27A6	-0.184615
1062	LMAN2	-0.184611
1063	CD36	0.184527
1064	ROPN1B	-0.184526
1065	PDZRN3	0.184489
1066	CRNN	-0.184411
1067	KNTC1	0.184379
1068	VPS51	0.184331
1069	TMEM108	-0.18433
1070	TPK1	0.184327
1071	PWWP2B	-0.184284
1072	TMEM198	-0.184259
1073	C3AR1	-0.184233
1074	DAPK3	0.184205
1075	EID2	0.184192
1076	MRGPRF	-0.184167
1077	BEST4	-0.184166
1078	HAPLN4	0.184116
1079	AAR2	0.1841
1080	ABHD13	0.184073
1081	WFIKKN2	0.184039
1082	CUL7	-0.184024
1083	ATP1B3	0.183956
1084	POC5	0.183906
1085	OTUD3	0.183794
1086	APOLD1	-0.183722
1087	EIF4A2	0.183627
1088	EEF1G	0.183579
1089	LSM2	-0.183516
1090	BTC	0.183503
1091	DHRS12	0.183482
1092	ADAM19	0.183469
1093	CLEC4C	-0.183448
1094	GLRA3	0.183402
1095	KCNE2	0.183355
1096	RANBP10	0.183346
1097	NUGGC	0.183285
1098	TMEM261	0.183256
1099	SLC22A11	-0.183209
1100	SEC11A	0.183136
1101	CES5A	0.183111
1102	POU6F1	-0.18311
1103	SLC27A3	-0.183051
1104	CDC23	0.182983
1105	PPCDC	0.182951
1106	LGI4	-0.18289
1107	EIF4ENIF1	0.182872
1108	MAPKAPK2	0.182838
1109	CCDC179	-0.182784
1110	KLHL21	0.182779
1111	PMFBP1	-0.182757
1112	ZFAND4	-0.182713
1113	IL10RB	0.182702
1114	ZAK	0.182637
1115	C6orf118	0.182598
1116	RSPRY1	0.18259
1117	PON2	0.182542
1118	ZNF684	-0.182527
1119	EIF1	0.182508
1120	PEX16	-0.182477
1121	ZFP91	0.182455
1122	CHST15	0.182408
1123	APOB	0.182348
1124	BTF3	0.182303
1125	IFI27	-0.182291
1126	PIK3R4	0.182214
1127	RALGAPA1	0.182204
1128	PPP4C	0.182203
1129	FGFBP2	-0.182196
1130	FGR	0.182163
1131	OR8B4	0.182134
1132	EBLN2	0.182067
1133	RNF180	0.182067
1134	MGP	0.182061
1135	CXCR2	-0.182021
1136	CYP2J2	0.181963
1137	RD3L	0.18191
1138	CCDC152	0.181849
1139	ADD3	-0.181763
1140	UBE2U	-0.181726
1141	ZNF35	-0.181683
1142	ARPC1B	0.181669
1143	MICAL1	-0.181625
1144	CHMP6	-0.181506
1145	WDR35	0.181367
1146	FAM210A	0.18128
1147	CYB561	0.181257
1148	PROS1	0.181256
1149	WSCD2	-0.181212
1150	USP34	0.181145
1151	HIBCH	-0.181143
1152	C1QTNF7	-0.18096
1153	APOC1	-0.180952
1154	BRSK2	-0.180941
1155	GFY	0.180941
1156	PDS5A	0.180834
1157	KCNK3	0.180827
1158	MRPL9	0.180817
1159	MIPOL1	0.180779
1160	ETV7	-0.180778
1161	CPNE9	0.180753
1162	TRH	-0.180698
1163	SAMD3	0.180662
1164	OR5AN1	-0.180602
1165	LRRC57	0.180575
1166	CA11	0.180564
1167	FAM186B	-0.180437
1168	HTR3E	-0.180371
1169	GYPA	0.18028
1170	NMRK1	0.180263
1171	CUL2	0.180194
1172	ACAD8	0.180156
1173	CLVS2	-0.180126
1174	COMMD3-BMI1	0.180102
1175	MPPE1	-0.180099
1176	PICK1	0.179901
1177	RNF14	-0.179885
1178	BCL2L13	0.179883
1179	DCDC2B	-0.179871
1180	COQ10B	0.179858
1181	CATSPERB	0.17984
1182	DECR1	0.179822
1183	AGO3	0.179672
1184	SLC13A1	0.179671
1185	SAFB2	0.179667
1186	CLDND2	-0.179631
1187	C3orf36	0.179601
1188	POMGNT1	-0.179585
1189	DR1	0.179483
1190	GFRA4	0.179482
1191	CDC25C	0.17943
1192	COX7C	0.179408
1193	C16orf58	0.179369
1194	VEZF1	0.179337
1195	NKAIN2	-0.179328
1196	C19orf43	0.179281
1197	HSD17B11	0.179269
1198	SNRPD2	-0.179266
1199	ZNF76	-0.179239
1200	NT5C1A	0.179202
1201	LETM1	0.179143
1202	SCNN1B	-0.179115
1203	TNFAIP1	0.179086
1204	DLX6	0.179078
1205	LHX9	-0.179059
1206	NUP160	-0.179035
1207	GRM7	0.179008
1208	TNFSF13B	0.178994
1209	TTYH1	0.178976
1210	CEBPA	0.178928
1211	C9orf66	-0.178758
1212	CTDSPL	0.178709
1213	SDHC	0.178685
1214	TLR9	-0.178676
1215	AJAP1	-0.178672
1216	UNKL	0.178646
1217	KCNA1	-0.178643
1218	C11orf40	-0.178601
1219	SMARCD3	0.178577
1220	CAMKV	-0.178535
1221	LMO7	0.178531
1222	SLC5A9	-0.1785
1223	DDX56	0.178479
1224	BCL9L	0.178463
1225	WSCD1	-0.178461
1226	TEX2	-0.178441
1227	ANKLE2	-0.178383
1228	KIAA1841	0.178264
1229	FBLN1	0.178262
1230	ELMOD3	0.17826
1231	KIR3DL2	0.178242
1232	KRT24	-0.178223
1233	SDS	-0.178108
1234	SARS	-0.178084
1235	EPB42	0.178072
1236	ARPC1A	0.178063
1237	SLC35G3	-0.178038
1238	PROL1	0.177982
1239	KAT7	0.17798
1240	PFN3	-0.177973
1241	CLUAP1	0.177966
1242	PROSER1	-0.177879
1243	PRIMA1	-0.177859
1244	FAM193B	0.177847
1245	AHCYL2	-0.177824
1246	TSPAN19	0.177815
1247	ANGPTL5	0.177811
1248	TLX1	-0.177809
1249	NEIL1	0.177784
1250	DLD	0.177697
1251	MLN	-0.177692
1252	NDST1	-0.177666
1253	SLCO1B7	0.177652
1254	EXPH5	0.17759
1255	FAM73A	0.177569
1256	C10orf67	0.177565
1257	ZNF318	-0.177459
1258	USP20	-0.177455
1259	SLC20A1	0.17743
1260	CAPRIN2	-0.177418
1261	PRSS8	0.177404
1262	RNF152	-0.177289
1263	MRPL50	0.177279
1264	BCAR3	-0.177268
1265	ZNF843	0.17723
1266	TIMM21	0.177204
1267	ADCY10	0.177133
1268	GAD1	0.177093
1269	H1FNT	-0.177071
1270	PAQR5	0.177016
1271	ZNF385A	-0.17701
1272	CHRNA3	0.176983
1273	ZNF85	0.176973
1274	TPO	0.176934
1275	YARS2	0.176916
1276	SSTR4	0.176885
1277	SLC22A8	-0.17686
1278	RUFY3	-0.176835
1279	NELL1	-0.176776
1280	ANKRD65	-0.176758
1281	CDH4	0.176751
1282	IL17D	0.176692
1283	CD2	-0.176595
1284	TBC1D32	0.176578
1285	STK25	-0.176575
1286	TAGLN2	-0.176451
1287	C1orf234	0.176431
1288	OR5T2	0.176401
1289	CLRN1	-0.176275
1290	DAK	0.176262
1291	FLVCR2	0.176228
1292	ZNF586	0.176225
1293	KAT6A	0.17616
1294	MYOF	0.17615
1295	PPCS	0.17613
1296	FAM19A5	0.176112
1297	LDLR	0.176026
1298	EME2	0.176021
1299	DEFB112	-0.175999
1300	FDCSP	0.175989
1301	TJAP1	-0.175948
1302	KIAA1462	-0.175854
1303	PDE3B	0.175835
1304	PTPRB	0.175779
1305	SLC38A2	0.175704
1306	RALGDS	0.175643
1307	PARN	0.175566
1308	TRIM50	0.175565
1309	CAPS2	0.175401
1310	KANSL1L	0.175389
1311	AMIGO3	0.175387
1312	UPB1	-0.175349
1313	IDI2	-0.175343
1314	TNFRSF9	0.175342
1315	SDR16C5	-0.175341
1316	GCLM	0.175329
1317	MMP16	-0.175324
1318	TRIM23	0.175274
1319	RFK	0.175223
1320	PLA2G5	-0.175192
1321	SLC25A3	0.175172
1322	VCPKMT	0.175103
1323	HSPA4	0.175088
1324	ZFYVE28	0.175075
1325	FBXO28	0.175068
1326	MYADML2	0.175035
1327	SPATA5L1	0.17502
1328	MRPL40	0.175009
1329	CTTNBP2NL	0.174967
1330	MIER1	0.174965
1331	DPAGT1	0.17496
1332	EDRF1	-0.174957
1333	TSPAN3	0.174902
1334	WAPAL	0.174893
1335	PTK2B	-0.174846
1336	HIST1H2BL	0.174818
1337	AFTPH	0.174775
1338	SUMO1	0.174761
1339	FDPS	0.174736
1340	KRTAP23-1	-0.174709
1341	PPP1R14C	-0.174646
1342	CXCL11	-0.174644
1343	THSD7A	0.174637
1344	CHST1	0.174594
1345	CCDC63	-0.174532
1346	ENAM	-0.174522
1347	FAM60A	0.174463
1348	FLOT1	0.174418
1349	DDX47	0.174401
1350	DGCR2	0.174368
1351	LCTL	0.174351
1352	SARS2	0.174341
1353	FAHD1	0.174248
1354	FAM206A	0.174227
1355	SGPP2	-0.174212
1356	ABAT	0.174111
1357	GFM1	0.174072
1358	ARL8B	0.174071
1359	PPIP5K1	0.173866
1360	VAPA	0.173861
1361	GPT	0.173815
1362	ATL1	0.173812
1363	PANX2	0.173802
1364	ADCY9	0.173752
1365	ZFP36L2	0.173714
1366	IKZF1	0.173706
1367	DUSP26	0.173705
1368	TNFSF14	-0.173685
1369	TXK	0.17366
1370	LRRC10	-0.17365
1371	PNPT1	0.173599
1372	C12orf54	-0.173589
1373	JAM3	0.173557
1374	HERPUD2	0.173535
1375	DUSP3	0.173475
1376	PRAMEF11	0.173446
1377	HAO2	-0.17341
1378	KRT25	0.1734
1379	SIAH3	-0.173392
1380	PTH2R	-0.17338
1381	LRRC1	0.173334
1382	MPV17L2	0.173326
1383	CELA2B	0.1733
1384	RERGL	0.173225
1385	GMCL1	0.173215
1386	KRTAP20-2	-0.17319
1387	COX18	0.173181
1388	PLK2	0.173178
1389	PLD2	-0.173103
1390	AKAP6	0.173096
1391	ARHGAP26	0.173093
1392	PHF11	0.173029
1393	MAST4	0.173011
1394	QRSL1	0.173003
1395	TCAP	0.173003
1396	ZNF362	-0.172999
1397	LTB	-0.172992
1398	XCL1	0.172936
1399	EIF5A2	0.172904
1400	PHC2	0.172895
1401	PDGFD	0.172858
1402	FAM63B	-0.172847
1403	HOXD9	0.172814
1404	PLSCR1	0.172766
1405	LRRC19	0.172761
1406	TMEM225	0.172726
1407	GRAMD3	0.17267
1408	CEP41	0.172552
1409	FOXH1	-0.172531
1410	IQCJ	0.17252
1411	RUSC1	0.172451
1412	CREBBP	-0.1724
1413	GPR15	0.172354
1414	HLX	0.172305
1415	DYNC2LI1	0.172303
1416	MMP10	-0.172298
1417	PSMC2	0.172295
1418	PRR25	0.172291
1419	IDUA	0.172272
1420	NGRN	0.172253
1421	CAMP	-0.172246
1422	ANGPTL1	-0.172234
1423	MIPEP	0.172182
1424	RXFP2	-0.172166
1425	SLC25A46	0.172157
1426	SUPT4H1	0.172153
1427	SUSD4	-0.172149
1428	CCDC137	0.172089
1429	MTMR2	0.172041
1430	KIAA0319L	-0.172025
1431	VPS45	0.172015
1432	LITAF	0.172001
1433	PABPC1	0.171976
1434	RPL23A	0.171956
1435	FAM192A	0.171924
1436	KDELC2	0.171917
1437	NIPAL4	0.171888
1438	LYRM1	-0.171879
1439	AMN	-0.171785
1440	PRPF39	0.171755
1441	GRAMD1A	-0.171737
1442	SENP7	0.171668
1443	CHAT	-0.171665
1444	NOMO3	0.171647
1445	MRPL48	0.171598
1446	AMTN	0.171583
1447	TAOK3	0.171545
1448	TYW1	0.1715
1449	ZSWIM8	0.171472
1450	XPC	0.171467
1451	SIKE1	0.171418
1452	CDH19	-0.171408
1453	ICOS	0.171355
1454	MCCC2	0.171332
1455	ITGB6	0.171326
1456	ALDH9A1	0.171272
1457	HIST1H3H	0.171255
1458	KLK10	-0.171226
1459	DLST	0.171198
1460	TACC2	0.17114
1461	KIAA0101	0.171106
1462	EBF3	0.171106
1463	COX6A1	0.170993
1464	MBLAC2	0.170963
1465	HLTF	0.170961
1466	ARPC5L	0.170935
1467	ERLIN1	0.170829
1468	NAPA	-0.170799
1469	ZDHHC7	0.170781
1470	ANXA10	-0.170777
1471	PSG9	-0.170713
1472	FANK1	-0.170659
1473	PROK2	0.170628
1474	R3HDML	-0.170626
1475	GPX5	-0.170599
1476	SCARF1	-0.17059
1477	IL1R2	-0.170586
1478	ANKMY1	0.170437
1479	TRIM60	0.170399
1480	MEOX2	0.170388
1481	ITGA1	0.170383
1482	KSR1	-0.170321
1483	SERPINI1	0.170302
1484	ONECUT3	0.170266
1485	GNMT	-0.170264
1486	P2RX7	-0.170212
1487	SEC14L4	0.170211
1488	ALG9	0.170192
1489	LPIN2	0.170156
1490	LYN	-0.170155
1491	LYRM2	0.170117
1492	ZYX	-0.17009
1493	CTF1	0.170084
1494	SLC20A2	0.170033
1495	KRTAP19-5	-0.170015
1496	NCK1	0.169992
1497	GALNT5	0.16996
1498	MTG2	0.169952
1499	RRP15	0.169915
1500	OTP	0.169848
1501	NME3	0.169826
1502	TP53RK	0.169803
1503	PCDHA10	0.169741
1504	SNX1	0.169671
1505	PLCH1	0.169662
1506	KCNJ11	-0.169635
1507	G2E3	0.169583
1508	MMADHC	0.169558
1509	LRRTM4	0.169546
1510	IL36A	0.169542
1511	SMC4	0.169516
1512	KRT3	-0.169477
1513	PEX13	0.16941
1514	ASCL3	-0.169402
1515	GALR3	0.169327
1516	BATF3	0.169322
1517	MRPS35	0.169259
1518	ZNF835	-0.169188
1519	MTMR12	0.169168
1520	GKN1	0.169125
1521	IMMT	0.169111
1522	DEAF1	0.169108
1523	TMUB2	0.169097
1524	MRPL57	0.169092
1525	TCL1A	0.168978
1526	IRF4	0.168967
1527	SPEF2	-0.168934
1528	NPM2	-0.168924
1529	PHF5A	-0.168821
1530	IDH3B	0.168814
1531	PLA2G2A	-0.168798
1532	MMP1	-0.168718
1533	MRPL13	0.168715
1534	C7orf25	0.168663
1535	PABPN1L	-0.168643
1536	TMEM43	-0.168633
1537	SMAD2	0.168579
1538	ZSCAN18	0.168539
1539	TMEM128	-0.168528
1540	SPAG1	0.168483
1541	CPLX3	0.168439
1542	EAF2	0.168328
1543	TULP4	-0.168307
1544	GOLPH3	0.16826
1545	DNAJC13	0.168226
1546	LYRM9	-0.168221
1547	OR2M2	-0.168212
1548	METRN	0.168205
1549	SLC15A2	0.16818
1550	DMRTA1	0.168063
1551	SEPHS2	0.168013
1552	TMCC2	0.168001
1553	AQPEP	-0.167945
1554	TBC1D31	0.167944
1555	TMEM171	0.167926
1556	RGMA	0.167904
1557	FOXA3	0.1679
1558	PTCD3	0.167892
1559	HSDL1	0.16789
1560	TMIGD1	0.167884
1561	HIST1H4H	-0.167882
1562	TM4SF5	0.16788
1563	FAM72B	0.167867
1564	KRTAP3-1	-0.167859
1565	SLC25A31	-0.167825
1566	LIG4	0.16782
1567	ATP10D	0.16782
1568	RSPO3	0.167768
1569	FCHSD1	-0.167768
1570	AREG	-0.167726
1571	NRG2	0.167687
1572	MXRA8	0.167663
1573	UBE2Q1	0.167657
1574	GPR17	-0.167654
1575	CA10	0.167629
1576	ACYP1	-0.16757
1577	CDH20	0.167525
1578	GABARAPL2	0.167484
1579	HNRNPR	-0.167426
1580	C15orf27	0.167404
1581	DUSP4	0.167386
1582	KRBOX1	-0.167377
1583	ACAA2	0.167368
1584	TMEM131	0.167355
1585	WDR93	0.167346
1586	SH2B1	0.167321
1587	OR9G1	0.167294
1588	VWF	-0.167227
1589	SPOCK2	0.167202
1590	KIF18B	0.167199
1591	RPS12	-0.167164
1592	GRB7	-0.167157
1593	EML1	0.167136
1594	DBF4	-0.167092
1595	ACER2	0.167078
1596	CYCS	0.167044
1597	GSR	0.166968
1598	ATAD2B	0.166964
1599	MTNR1B	0.166958
1600	ADAL	0.166954
1601	ADAMTS10	0.166945
1602	DYNLL1	0.16693
1603	PYCR2	0.166877
1604	PIK3C2B	-0.166856
1605	BCKDK	0.166798
1606	MAFK	0.166771
1607	PFAS	0.166762
1608	CTGF	-0.166704
1609	ZSCAN30	0.166637
1610	CMTM7	-0.16654
1611	MYOM3	-0.166464
1612	ANGEL1	-0.166443
1613	DCAF17	0.166432
1614	DNMT3L	-0.166393
1615	C18orf63	0.166385
1616	MOGAT1	0.166364
1617	43354	0.166349
1618	CPSF4	0.166342
1619	HOXA7	-0.166316
1620	AJUBA	0.166299
1621	COX6B1	0.166254
1622	MRPS6	0.166254
1623	EXT2	-0.166227
1624	IL15	0.166219
1625	EVX1	-0.166204
1626	LEP	0.1662
1627	PIAS1	0.1662
1628	LMOD3	0.166194
1629	VWA2	-0.166193
1630	KEAP1	0.166183
1631	ZNF554	0.16614
1632	ARL14EPL	0.166133
1633	ARMC12	-0.16608
1634	COMMD6	0.166037
1635	RNF43	0.166024
1636	TUBA3D	-0.166011
1637	LRRC16A	0.165982
1638	PAX2	0.165958
1639	TMPPE	-0.165947
1640	NCOA2	0.16581
1641	EGR1	0.165749
1642	SLC50A1	0.165654
1643	PGAP3	0.165649
1644	CCDC36	-0.165624
1645	GLCE	-0.165559
1646	MICAL2	0.165553
1647	TMEM167B	0.165551
1648	ARSJ	0.165546
1649	CDC42SE2	0.165532
1650	C15orf61	0.165526
1651	OR2A2	-0.1655
1652	PLCE1	0.165314
1653	USP25	0.165303
1654	WDR76	0.165278
1655	ZDHHC8	0.165272
1656	YTHDF2	0.165222
1657	DNAH2	0.165213
1658	KRT77	-0.165193
1659	ITK	0.165171
1660	RPIA	0.16515
1661	CCNG1	0.165136
1662	ZNF609	-0.165119
1663	HEATR6	0.165098
1664	ZNF248	-0.165044
1665	PTPRO	-0.165031
1666	DNASE1L3	-0.165022
1667	ITFG3	0.165009
1668	PUS10	0.164976
1669	ZNF99	0.164974
1670	SLC2A7	-0.164969
1671	NPAS3	0.16496
1672	GDAP2	0.164909
1673	TMEM215	0.164859
1674	LMCD1	-0.164857
1675	BTBD11	0.16478
1676	PPIL6	0.164776
1677	FAM210B	-0.16472
1678	TUBGCP3	-0.164704
1679	MRGBP	0.164633
1680	RPS19	0.16457
1681	NDC80	0.164558
1682	HBE1	-0.164546
1683	KIAA1324	0.164536
1684	PSMA6	-0.164495
1685	RGS3	-0.164467
1686	C5orf47	-0.164454
1687	TRIM14	-0.164419
1688	PNPO	0.164415
1689	KIAA0586	0.164345
1690	MEIS1	0.16434
1691	TBC1D22B	-0.164328
1692	OR10H4	-0.164275
1693	MDH1	0.164259
1694	SLC24A5	0.164241
1695	PPP1R3G	-0.164235
1696	STT3B	0.164195
1697	SLCO4A1	0.164159
1698	FRZB	-0.164155
1699	CKB	0.164148
1700	ALS2CR12	0.164147
1701	SHC1	0.164101
1702	HOOK1	0.164051
1703	ARL4A	0.164044
1704	DDX50	0.163988
1705	CAND2	-0.163974
1706	SELO	0.163971
1707	TERF2	0.163954
1708	RAB3D	0.163949
1709	IPPK	0.16392
1710	TBC1D23	0.163909
1711	KLHDC8B	-0.163833
1712	STMND1	0.163784
1713	RTP3	-0.163779
1714	PPP1R3B	0.163687
1715	PDZD3	-0.163657
1716	MAPK7	-0.163628
1717	TNFRSF12A	0.163627
1718	GLP2R	0.163612
1719	GNB2L1	0.163586
1720	SECISBP2	0.163574
1721	SERHL2	0.163497
1722	SOS2	0.163488
1723	FBP1	0.16348
1724	SAMD15	-0.163478
1725	COASY	0.163458
1726	CST3	-0.163333
1727	RYR2	0.163329
1728	PRSS38	-0.163263
1729	PIGO	0.16323
1730	MAPK8IP1	0.163215
1731	NARS	-0.163213
1732	MOG	-0.163205
1733	POC1B	0.1632
1734	KDELR3	-0.16317
1735	MT1E	0.163112
1736	BCDIN3D	0.163071
1737	MZF1	0.163059
1738	NPR1	-0.163052
1739	WNT10B	-0.163032
1740	DAD1	0.162942
1741	NDUFAF2	0.162928
1742	PFKFB4	0.162922
1743	PARD6G	0.162919
1744	VDAC3	0.162907
1745	SLFN13	0.162885
1746	INSM2	0.162875
1747	DRGX	0.162862
1748	TEX36	0.162789
1749	LSM7	-0.16277
1750	SIMC1	0.162769
1751	HIP1	-0.162761
1752	TRIM7	0.162641
1753	USP48	0.16263
1754	DMC1	0.162612
1755	SCAMP5	0.162583
1756	AZIN1	0.16257
1757	KCTD5	0.162531
1758	FAM109A	-0.16251
1759	AP2M1	0.162487
1760	ZNF354B	0.162472
1761	IZUMO1	0.162419
1762	CABP2	-0.162343
1763	GPR150	-0.162325
1764	MACROD2	0.162303
1765	NINL	-0.162296
1766	LRRIQ1	0.162295
1767	CLCNKA	-0.162289
1768	ASAH1	0.162252
1769	OR8K5	0.162235
1770	ROR1	0.162233
1771	TSEN54	0.162209
1772	TMX3	0.162201
1773	PTP4A2	0.162185
1774	PITPNC1	-0.16217
1775	PFN2	0.16216
1776	MAMDC2	0.162156
1777	MRPS30	0.162131
1778	ZNF79	0.162111
1779	KCNIP3	-0.162098
1780	RNF125	0.162082
1781	ZYG11B	0.162024
1782	VWA1	0.162003
1783	CD247	0.161995
1784	BARX1	0.161952
1785	ESF1	0.161881
1786	HEATR3	0.16188
1787	TTC12	0.161852
1788	VCAM1	0.161825
1789	CUL5	0.161819
1790	NDUFS1	0.161814
1791	CDKN2AIP	0.161787
1792	GCDH	0.161783
1793	FAM24B	-0.161778
1794	OR4M1	-0.161763
1795	ADCYAP1	-0.16174
1796	DPEP2	-0.161733
1797	NUTM2F	-0.16172
1798	ZNF266	0.161699
1799	PIGN	0.161666
1800	ARL16	0.161661
1801	RHEBL1	0.161661
1802	CD109	-0.161609
1803	ACTRT2	-0.161598
1804	INTU	0.161571
1805	TGIF2	0.161542
1806	KPNA4	0.161538
1807	FAM114A2	0.161498
1808	RNF139	0.161495
1809	PIWIL2	0.161495
1810	ANP32D	0.161475
1811	MBOAT7	0.161473
1812	ATP6V1C2	0.161454
1813	ZNF408	0.161442
1814	ZNF43	0.161438
1815	TIPARP	-0.161397
1816	NAB2	0.161389
1817	SIRT2	-0.161341
1818	HDAC10	0.161267
1819	ANO9	0.161206
1820	DOCK2	0.161193
1821	STAB1	-0.161157
1822	SPAG9	0.161141
1823	SREK1	0.161116
1824	SLC22A6	0.161111
1825	C11orf53	-0.161056
1826	PDZD9	0.161032
1827	CMTM2	-0.161026
1828	IFI16	0.161017
1829	MVD	0.161002
1830	CCSER1	0.1609
1831	DFNB31	-0.160892
1832	MMD	0.160889
1833	NAA35	0.16085
1834	ADH7	0.160841
1835	YWHAQ	0.160802
1836	OR2D2	0.160779
1837	GBP6	0.160778
1838	PPP1R13B	-0.160762
1839	RPRML	0.160734
1840	SNRPB	-0.160725
1841	PYGO2	0.160725
1842	SOX10	0.160702
1843	CASP8	0.160693
1844	ADSS	0.160688
1845	MLLT3	0.160668
1846	MORC1	0.160604
1847	MGME1	0.1606
1848	BBS1	-0.160579
1849	FIBP	0.160571
1850	DNAJC17	-0.160488
1851	INSC	-0.160459
1852	RFTN2	0.16045
1853	COL13A1	-0.160443
1854	OGFOD3	0.160413
1855	BMP8A	0.160408
1856	RNF41	-0.160369
1857	MRPL4	0.160358
1858	PHF12	0.160353
1859	ZNF805	-0.160345
1860	CAPNS1	0.160335
1861	C6orf211	0.160328
1862	RUNDC1	0.160326
1863	SYNDIG1	-0.160319
1864	EFTUD2	-0.160313
1865	ZNF653	0.160298
1866	SPINK7	-0.16027
1867	ABHD17B	0.160249
1868	SLC10A5	0.160189
1869	SERPINB10	0.160171
1870	OR5T1	0.160162
1871	PLBD1	0.160144
1872	TM4SF1	0.160102
1873	RPS8	0.160056
1874	RAB2A	0.160045
1875	COL27A1	-0.160022
1876	SLC51A	-0.160019
1877	MED13L	0.159992
1878	TOR3A	0.159949
1879	CD79B	-0.159933
1880	MAB21L1	0.159925
1881	KIAA0141	0.159904
1882	GALR2	0.159869
1883	ZDHHC21	0.159859
1884	EFCAB5	0.159855
1885	LSMEM1	0.159841
1886	OR6Q1	-0.159835
1887	PDRG1	-0.159787
1888	FAM83G	0.159782
1889	TARS2	0.159743
1890	FGD3	-0.159721
1891	CAAP1	0.15969
1892	CASP7	-0.159678
1893	MAP3K13	-0.15967
1894	PCSK4	0.159666
1895	CLIC6	0.159627
1896	HOXB7	0.159593
1897	OR2G6	-0.159571
1898	OR52E4	-0.159554
1899	TXN	0.15953
1900	ADI1	0.159522
1901	GRHL2	-0.159506
1902	LPXN	0.159491
1903	COX4I2	0.159478
1904	MPHOSPH8	-0.159425
1905	TUBE1	0.159391
1906	LIM2	-0.159344
1907	KLRC2	0.1593
1908	LCE3D	0.159273
1909	COPS7B	0.159232
1910	PF4V1	-0.159219
1911	TBC1D15	0.159182
1912	PCDHA1	-0.159157
1913	PLOD1	0.159114
1914	SLC38A4	-0.159087
1915	KCNC3	-0.159085
1916	SSTR2	-0.159083
1917	DPH2	0.159066
1918	CP	0.159031
1919	DIRAS1	-0.159011
1920	PAFAH2	0.158985
1921	TECPR2	0.158904
1922	SIGLECL1	0.158897
1923	B3GAT1	-0.158875
1924	KAT2A	0.158868
1925	MRPS16	0.158865
1926	PAK1IP1	0.158859
1927	AGRP	-0.158844
1928	KAAG1	0.158804
1929	LUC7L3	0.158804
1930	GSDMD	0.158741
1931	FAM26F	-0.158736
1932	RBMXL1	-0.158711
1933	NDUFAF7	0.158706
1934	GFRAL	-0.15868
1935	GCFC2	0.158676
1936	REG1B	0.158646
1937	DGAT2	0.158605
1938	PATE1	0.158599
1939	ELMO1	0.158597
1940	ALKBH3	0.158595
1941	RNASE8	0.158543
1942	MRPL27	0.15853
1943	PREB	-0.158518
1944	MARK4	0.158501
1945	AARSD1	0.158432
1946	CORO1B	0.158422
1947	GBF1	-0.158406
1948	EXTL3	-0.158383
1949	CD164	-0.158379
1950	CHCHD2	0.158373
1951	B3GALT2	0.158359
1952	PBX1	0.158357
1953	LAPTM5	-0.158324
1954	VLDLR	0.15831
1955	OLA1	0.158308
1956	UROC1	-0.158306
1957	CD83	0.158278
1958	FSCN2	0.158258
1959	SGK2	0.158252
1960	HID1	0.158251
1961	ZMYM2	0.158246
1962	SERPINF2	-0.158171
1963	MORN5	0.15817
1964	ZNF540	0.158168
1965	RBM15B	0.158163
1966	PEX11A	0.158152
1967	KLHDC2	0.158121
1968	C10orf32	0.158112
1969	TOB2	-0.158089
1970	KRTAP19-7	-0.158061
1971	MRPL17	0.158061
1972	FLOT2	0.158033
1973	RGS9BP	-0.15803
1974	STK24	0.158007
1975	WNT4	0.157997
1976	AKT3	0.157944
1977	ESRRB	0.15791
1978	APEX1	0.157866
1979	SPTB	0.157804
1980	CTXN2	0.157802
1981	OR1A2	-0.157762
1982	BBS5	0.157692
1983	EMC6	0.157641
1984	MYO7B	-0.157607
1985	PTK7	-0.157605
1986	PPP1R42	0.157595
1987	AKR1D1	-0.157595
1988	TPI1	0.157562
1989	MRPS18B	0.157561
1990	TCEB3	0.15755
1991	SLC1A4	0.157522
1992	DRD2	-0.157512
1993	CYTH1	0.157511
1994	MRPL16	0.157506
1995	NDUFB8	0.157485
1996	COQ5	0.15741
1997	CXCR1	0.157398
1998	PGM3	0.15737
1999	CHMP2A	-0.157354
[truncated: 15,671 more rows]
